# Supplementary material for: The role of photorespiration during the evolution of C4 photosynthesis in the genus Flaveria
Source: eLife. 2014 Jun 16;3:e02478. doi: 10.7554/eLife.02478 (PMC4103682; doi:10.7554/eLife.02478)
Supplement: Figure 2—source data 2. — DOI: http://dx.doi.org/10.7554/eLife.02478.006 [file elife02478s002.xlsx]

## Sheet: Blatt1
Locus	Annotation (TAIR9)	Pathway - course	MapMan Description	Mapman pathway assignment	length of CDS [bp]	Fp1 rpkm	Fp2 rpkm	Fpr3 rpkm	Fpr4 rpkm	Fro1 rpkm	Fro2 rpkm	Fro3 rpkm	Fro4 rpkm	Fc1 rpkm	Fc2 rpkm	Fc3 rpkm	Fc4 rpkm	Fpu1 rpkm	Fpu2 rpkm	Fpu3 rpkm	Fpu4 rpkm	Fa1 rpkm	Fa2 rpkm	Fa3 rpkm	Fa4 rpkm	Fra1 rpkm	Fra2 rpkm	Fra3 rpkm	Fra4 rpkm	Fbr1 rpkm	Fbr2 rpkm	Fbr3 rpkm	Fbr4 rpkm	Fb1 rpkm	Fb2 rpkm	Fb3 rpkm	Fb4 rpkm	Ft1 rpkm	Ft2 rpkm	Ft3 rpkm	Ft4 rpkm
AT1G01010	Arabidopsis NAC domain containing protein 1 (ANAC001); FUNCTIONS IN: transcription factor activity; INVOLVED IN: multicellular organismal development, regulation of transcription; LOCATED IN: cellular_component unknown; EXPRESSED IN: 7 plant structures; EXPRESSED DURING: 4 anthesis, C globular stage, petal differentiation and expansion stage; CONTAINS InterPro DOMAIN/s: No apical meristem (NAM) p…	regulation	Symbols: ANAC001 | ANAC001 (Arabidopsis NAC domain containing protein 1); transcription factor | chr1:3631-5899 FORWARD	development.unspecified	1688	0	0	0	0	0	0	0	0	0	0	0	0	0	0	0	0	0	0	0	0	0	0	0	0	0	0	0	0	0	0	0	0	0	0	0	0
AT1G01020	ARV1; FUNCTIONS IN: molecular_function unknown; INVOLVED IN: sterol metabolic process, sphingolipid metabolic process; LOCATED IN: endoplasmic reticulum, membrane; EXPRESSED IN: male gametophyte; EXPRESSED DURING: seedling growth, fertilized ovule stage; CONTAINS InterPro DOMAIN/s: Arv1-like protein (InterPro:IPR007290); BEST Arabidopsis thaliana protein match is: ARV2 (TAIR:AT4G01510.1); Has 218…	lipids	Symbols: ARV1 | ARV1 | chr1:5928-8737 REVERSE	0	1623	0.118624	0.232059	0.158499	0.146971	0.0625724	0.159449	0.0294731	0.0262821	0.334572	0.342987	0.368836	0.34023	0.293794	0.238503	0.154608	0.218123	0.209196	0.205111	0.225469	0.404727	0.454685	0.162305	0.302991	0.147366	0.173975	0.370313	0.0887343	0.362096	0.470655	0.317037	0.236733	0.307804	0.0854978	0.118821	0.0528121	0.126405
AT1G01030	NGATHA3 (NGA3); FUNCTIONS IN: transcription factor activity; INVOLVED IN: flower development, leaf development, regulation of transcription; LOCATED IN: cellular_component unknown; EXPRESSED IN: 7 plant structures; EXPRESSED DURING: 4 anthesis, petal differentiation and expansion stage; CONTAINS InterPro DOMAIN/s: Transcriptional factor B3 (InterPro:IPR003340); BEST Arabidopsis thaliana protein m…	regulation	Symbols: NGA3 | NGA3 (NGATHA3); transcription factor | chr1:11649-13714 REVERSE	RNA.regulation of transcription.ABI3/VP1-related B3-domain-containing transcription factor family	1905	3.4025	1.77936	3.27463	2.05352	3.70503	3.77651	4.04274	2.19437	2.10495	1.92374	2.79322	1.42298	4.58889	1.07404	2.41489	1.71896	2.52066	1.04849	3.48511	1.37926	3.70429	1.42888	2.97852	3.64098	1.03755	1.82987	1.71357	1.54247	4.92974	3.29528	4.03378	4.47824	1.98493	2.60672	4.54442	2.26156
AT1G01040	Encodes a Dicer homolog. Dicer is a RNA helicase involved in microRNA processing. Mutations in this locus can result in embryo lethality. Embryo shape at seed maturity is globular-elongate. Other mutants convert the floral meristems to an indeterminate state, others yet show defects in ovule development. mRNA is expressed in all shoot tissues. DCL1 is able to produce miRNAs and siRNAs.	regulation	Symbols: DCL1, CAF, SUS1, SIN1, ASU1, EMB76, EMB60, ATDCL1 | DCL1 (DICER-LIKE 1); ATP-dependent helicase/ double-stranded RNA binding / protein binding / ribonuclease III | chr1:23146-31227 FORWARD	RNA.processing.degradation dicer	6251	3.47007	3.15315	4.50619	2.17508	2.12825	3.10494	4.53785	4.21031	2.74636	2.47121	3.88377	5.19581	3.78011	3.64471	7.21891	7.57468	1.64498	3.04439	3.67133	3.75671	4.04334	2.34583	3.08621	4.29297	4.05406	5.83936	6.78878	8.25235	6.2969	3.49015	4.52536	3.78687	1.74813	1.5888	3.51714	2.55993
AT1G01050	Encodes a soluble protein with inorganic pyrophosphatase activity that is highly specific for Mg-inorganic pyrophosphate.	nucleotide metabolism	Symbols: AtPPa1 | AtPPa1 (Arabidopsis thaliana pyrophosphorylase 1); inorganic diphosphatase | chr1:31170-33153 REVERSE	nucleotide metabolism.phosphotransfer and pyrophosphatases.misc	976	66.5429	64.9586	79.9275	57.7761	81.9412	65.2269	50.6285	64.1586	59.3597	76.0475	84.2663	43.8731	81.154	67.027	67.7885	54.3172	70.37	89.9886	120.836	60.9649	57.8416	65.5854	65.7714	65.3319	67.4803	89.7012	88.8294	77.5414	221.722	231.548	227.686	199.464	151.239	165.48	200.453	139.205
AT1G01060	LHY encodes a myb-related putative transcription factor involved in circadian rhythm along with another myb transcription factor CCA1	regulation	Symbols: LHY, LHY1 | LHY (LATE ELONGATED HYPOCOTYL); DNA binding / transcription factor | chr1:33666-37840 REVERSE	RNA.regulation of transcription.MYB-related transcription factor family	2704	4.46193	5.72623	12.5578	5.734	3.02337	3.15826	11.8526	8.78673	3.49114	2.7106	22.7164	10.1179	2.37081	6.42152	27.6232	6.25154	8.28724	9.04874	19.7198	16.6404	4.53716	3.79934	11.5972	10.8442	9.11095	2.7117	30.7312	13.7889	6.21495	6.56508	20.1593	11.2414	18.2819	16.2607	24.0912	11.5514
AT1G01070	nodulin MtN21 family protein; LOCATED IN: membrane; EXPRESSED IN: 17 plant structures; EXPRESSED DURING: 7 growth stages; CONTAINS InterPro DOMAIN/s: Protein of unknown function DUF6, transmembrane (InterPro:IPR000620); BEST Arabidopsis thaliana protein match is: nodulin MtN21 family protein (TAIR:AT1G11460.1); Has 1705 Blast hits to 1692 proteins in 315 species: Archae - 18; Bacteria - 780; Meta…	function unknown	nodulin MtN21 family protein | chr1:38752-40944 REVERSE	development.unspecified	1311	0	0	0	0	0	0	0	0.0325369	0	0	0	0	0	0	0.0319004	0	0	0	0	0	0	0	0.0288537	0	0	0	0	0	0.137098	0	0.036634	0	0	0.0367747	0	0
AT1G01073	unknown protein; FUNCTIONS IN: molecular_function unknown; INVOLVED IN: biological_process unknown; LOCATED IN: endomembrane system.	function unknown	unknown protein | chr1:44677-44787 FORWARD	0	111	0	0	0	0	0	0	0	0	0	0	0	0	0	0	0	0	0	0	0	0	0	0	0	0	0	0	0	0	0	0	0	0	0	0	0	0
AT1G01080	33 kDa ribonucleoprotein, chloroplast, putative / RNA-binding protein cp33, putative; FUNCTIONS IN: RNA binding, nucleotide binding, nucleic acid binding; INVOLVED IN: biological_process unknown; LOCATED IN: chloroplast stroma, nucleus, chloroplast, chloroplast envelope; EXPRESSED IN: 23 plant structures; EXPRESSED DURING: 13 growth stages; CONTAINS InterPro DOMAIN/s: RNA recognition motif, RNP-1…	cellular process	33 kDa ribonucleoprotein, chloroplast, putative / RNA-binding protein cp33, putative | chr1:45296-47019 REVERSE	RNA.RNA binding	1319	0	0.031727	0	0	0	0.0392398	0.145064	0.129358	0.0950039	0	0.100854	0.114176	0	0	0.031707	0	0	0.0841282	0.158534	0.0830013	0	0	0.114715	0.0725321	0	0	0.0727904	0.148517	0	0	0.0728236	0.0582686	0	0	0	0.0777694
AT1G01090	pyruvate dehydrogenase E1 alpha subunit	lipids	Symbols: PDH-E1 ALPHA | PDH-E1 ALPHA (PYRUVATE DEHYDROGENASE E1 ALPHA); pyruvate dehydrogenase (acetyl-transferring) | chr1:47485-49286 REVERSE	lipid metabolism.FA synthesis and FA elongation.pyruvate DH	1627	120.423	121.608	148.228	121.598	94.0336	98.361	92.0535	115.934	105.439	89.499	93.0044	95.4931	109.739	137.89	91.0202	108.086	117.786	177.292	129.294	105.542	86.4045	100.598	94.3938	92.6121	118.489	130.769	106.455	82.7161	104.45	86.4014	63.495	78.5096	68.5072	75.9473	63.8245	79.7863
AT1G01100	60S acidic ribosomal protein P1 (RPP1A); FUNCTIONS IN: structural constituent of ribosome; INVOLVED IN: translational elongation; LOCATED IN: cytosol, cytosolic ribosome, ribosome, nucleus, plasma membrane; EXPRESSED IN: 25 plant structures; EXPRESSED DURING: 14 growth stages; CONTAINS InterPro DOMAIN/s: Ribosomal protein 60S (InterPro:IPR001813); BEST Arabidopsis thaliana protein match is: 60S a…	protein synthesis	60S acidic ribosomal protein P1 (RPP1A) | chr1:50090-51108 REVERSE	protein.synthesis.ribosomal protein.eukaryotic.60S subunit.P1	587	88.3374	83.1255	52.2595	64.2051	61.4175	48.1422	32.2702	62.9301	62.6906	33.5866	47.4773	41.562	69.3173	49.0811	40.1116	39.427	60.4023	74.5753	74.541	38.6067	54.6079	41.3606	49.4912	37.7301	65.6598	94.8797	59.5364	48.9457	105.483	66.6198	62.8362	62.7812	69.2632	62.749	72.9372	71.822
AT1G01110	IQ-domain 18 (IQD18); FUNCTIONS IN: molecular_function unknown; LOCATED IN: mitochondrion; EXPRESSED IN: 10 plant structures; EXPRESSED DURING: 6 growth stages; BEST Arabidopsis thaliana protein match is: iqd17 (IQ-domain 17); calmodulin binding (TAIR:AT4G00820.1); Has 864 Blast hits to 431 proteins in 46 species: Archae - 0; Bacteria - 10; Metazoa - 112; Fungi - 16; Plants - 278; Viruses - 4; Ot…	function unknown	Symbols: IQD18 | IQD18 (IQ-domain 18) | chr1:52239-54692 FORWARD	signalling.calcium	1439	6.46664	7.03766	5.98865	4.27671	5.15186	3.09321	1.86154	3.14213	3.45423	2.25659	1.82577	3.20941	4.41814	3.228	2.38316	3.81321	5.15709	3.62429	4.06879	3.61379	4.10259	3.93576	4.17966	4.48764	5.44512	4.42724	3.16922	1.9966	5.93288	5.9715	5.74056	4.32617	2.31432	3.08233	2.85912	3.59985
AT1G01115	unknown protein; FUNCTIONS IN: molecular_function unknown; INVOLVED IN: biological_process unknown; LOCATED IN: endomembrane system.	function unknown	unknown protein | chr1:56624-56740 FORWARD	0	117	0	0	0	0	0	0	0	0	0	0	0	0	0	0	0	0	0	0	0	0	0	0	0	0	0	0	0	0	0	0	0	0	0	0	0	0
AT1G01120	Encodes a condensing enzyme KCS1 (3-ketoacyl-CoA synthase 1) which is involved in the critical fatty acid elongation process in wax biosynthesis.	lipids	Symbols: KCS1 | KCS1 (3-KETOACYL-COA SYNTHASE 1); acyltransferase/ fatty acid elongase | chr1:57269-59167 REVERSE	lipid metabolism.FA synthesis and FA elongation.beta ketoacyl CoA synthase	1899	29.0633	19.5026	24.214	23.4389	16.5782	10.9565	13.9802	15.8808	73.9279	40.2086	42.7662	60.7469	33.6187	18.9571	11.2977	29.8041	18.9264	13.0599	19.9582	15.9693	19.1143	15.8598	14.5811	17.1541	21.4113	12.9973	16.204	16.0236	26.0043	13.8731	13.4294	15.7031	19.3457	12.7701	19.0927	16.3401
AT1G01130	unknown protein; FUNCTIONS IN: molecular_function unknown; INVOLVED IN: biological_process unknown; LOCATED IN: cellular_component unknown; EXPRESSED IN: 10 plant structures; EXPRESSED DURING: 4 anthesis, F mature embryo stage, petal differentiation and expansion stage, D bilateral stage, E expanded cotyledon stage; BEST Arabidopsis thaliana protein match is: unknown protein (TAIR:AT5G47170.1); H…	function unknown	unknown protein | chr1:61963-63811 REVERSE	not assigned.unknown	543	0	0	0	0	0	0	0.0880937	0	0	0	0	0	0	0.101839	0.0770193	0	0	0	0	0	0	0	0	0	0	0	0	0	0	0	0.0884478	0.07077	0	0.0887875	0.0789263	0
AT1G01140	Encodes a CBL-interacting protein kinase with similarity to SOS2	regulation	Symbols: CIPK9, PKS6 | CIPK9 (CBL-INTERACTING PROTEIN KINASE 9); ATP binding / kinase/ protein kinase/ protein serine/threonine kinase | chr1:64167-67625 REVERSE	protein.postranslational modification	1689	66.3796	94.7215	111.716	52.6781	59.6163	100.542	80.8577	91.4739	81.438	150.153	190.68	173.038	145.893	227.546	243.624	205.512	135.804	133.598	113.498	122.28	58.0008	62.0212	71.0409	70.3787	113.68	92.4717	144.613	115.905	194.606	258.646	263.993	193.892	226.732	243.998	237.426	190.428
AT1G01150	DNA binding / protein binding / zinc ion binding; FUNCTIONS IN: protein binding, DNA binding, zinc ion binding; INVOLVED IN: regulation of transcription; EXPRESSED IN: 8 plant structures; EXPRESSED DURING: 4 anthesis, petal differentiation and expansion stage, D bilateral stage, E expanded cotyledon stage; CONTAINS InterPro DOMAIN/s: Homeodomain-like (InterPro:IPR009057), Zinc finger, PHD-type (I…	regulation	DNA binding / protein binding / zinc ion binding | chr1:70115-72138 REVERSE	RNA.regulation of transcription.MYB domain transcription factor family	1178	0.0544786	0.106574	0.0545934	0.0809963	0.129315	0.0878731	0.162427	0.0724208	0.106375	0	0.0282315	0.0426141	0.0449752	0.0469429	0.177511	0.0375651	0.0411746	0.0941978	0.0443775	0.0464681	0.0391529	0	0.0321114	0.0406069	0	0.0340135	0.081503	0.110862	0.152576	0.34944	0.326161	0.0978645	0	0	0	0.043539
AT1G01160	Arabidopsis thaliana GRF1-interacting factor 2 (GIF2) mRNA	regulation	Symbols: GIF2 | SSXT protein-related / transcription co-activator-related | chr1:72357-74096 FORWARD	RNA.regulation of transcription.General Transcription	1045	13.5107	14.016	11.5698	6.84787	11.0301	12.6793	8.55993	7.55151	10.7123	13.0511	9.35645	7.06155	11.5594	15.4519	12.2063	8.85034	6.54451	10.7779	8.30424	6.70492	7.76793	7.26824	7.71024	5.63033	9.05177	11.2344	10.2901	7.68579	18.8765	17.0368	16.1316	16.9893	11.5857	12.3643	15.0102	7.90193
AT1G01170	ozone-responsive stress-related protein, putative; FUNCTIONS IN: molecular_function unknown; INVOLVED IN: response to stress; LOCATED IN: mitochondrion, membrane; EXPRESSED IN: 23 plant structures; EXPRESSED DURING: 13 growth stages; CONTAINS InterPro DOMAIN/s: Protein of unknown function DUF1138 (InterPro:IPR009515); BEST Arabidopsis thaliana protein match is: ATOZI1 (TAIR:AT4G00860.1); Has 61 B…	function unknown	ozone-responsive stress-related protein, putative | chr1:73931-74737 REVERSE	stress.abiotic.unspecified	515	72.4003	105.554	88.2871	96.4327	112.302	135.976	74.3066	98.067	117.281	129.619	123.211	109.074	126.845	128.744	77.5525	92.9715	73.9327	110.211	92.0679	56.9715	80.2435	104.857	88.7288	71.0557	104.72	156.226	109.713	122.862	95.0152	112.702	95.4015	79.6917	83.9987	109.436	79.4727	86.2451
AT1G01180	unknown protein; INVOLVED IN: biological_process unknown; EXPRESSED IN: sperm cell, hypocotyl; BEST Arabidopsis thaliana protein match is: unknown protein (TAIR:AT5G19270.1); Has 228 Blast hits to 228 proteins in 32 species: Archae - 0; Bacteria - 48; Metazoa - 2; Fungi - 0; Plants - 30; Viruses - 0; Other Eukaryotes - 148 (source: NCBI BLink).	function unknown	unknown protein | chr1:75633-77446 FORWARD	RNA.regulation of transcription.AP2/EREBP, APETALA2/Ethylene-responsive element binding protein family	1437	1.38445	0.232974	0.358029	0.165995	1.3781	2.01698	0.798913	0.563995	1.48244	1.29127	2.86975	0.733603	2.94952	3.38642	1.51337	1.04701	0.236274	0.849419	0.436549	0.457114	0.641922	0.641597	0.236914	0.532608	1.37545	2.84407	2.47209	1.22689	1.43838	1.53971	0.935811	0.855741	1.3519	1.97946	1.31225	1.21352
AT1G01190	member of CYP78A	enzyme	Symbols: CYP78A8 | CYP78A8; electron carrier/ heme binding / iron ion binding / monooxygenase/ oxygen binding | chr1:83045-84864 REVERSE	misc.cytochrome P450	1608	5.787	2.91478	4.55936	3.44154	2.71571	4.05561	3.06405	4.27089	2.13006	3.54841	1.71661	2.93454	6.85324	10.5576	13.0562	6.2745	5.85181	4.34751	3.80371	4.90203	7.05599	5.43334	6.18692	5.50339	6.71661	1.99343	5.43343	3.32987	33.868	12.0638	13.2015	5.04249	8.06861	4.13756	10.9541	4.36977
AT1G01200	ARABIDOPSIS RAB GTPASE HOMOLOG A3 (ATRABA3); FUNCTIONS IN: GTP binding; INVOLVED IN: protein transport, small GTPase mediated signal transduction; LOCATED IN: endosome, nucleus, cell plate; EXPRESSED IN: lateral root cap, hypocotyl, flower, root, epidermis; EXPRESSED DURING: petal differentiation and expansion stage; CONTAINS InterPro DOMAIN/s: Ras GTPase (InterPro:IPR001806), Small GTP-binding p…	regulation	Symbols: ATRABA3, ATRAB-A3 | ATRABA3 (ARABIDOPSIS RAB GTPASE HOMOLOG A3); GTP binding | chr1:86515-88213 REVERSE	signalling.G-proteins	982	2.02592	2.94043	2.48861	3.30353	0.723916	0.948707	0.58454	0.868754	4.67893	2.97607	1.35465	3.01606	2.10413	2.42143	1.19247	2.83896	1.13603	0.621495	0.745289	1.1706	0.234838	0.402375	0.577809	0.730676	3.88175	3.75382	2.68869	1.86186	0.183029	0.890769	0.293445	0.508722	1.09512	2.25838	0.349141	1.82802
AT1G01210	DNA-directed RNA polymerase III family protein; FUNCTIONS IN: in 6 functions; INVOLVED IN: RNA elongation, regulation of transcription, DNA-dependent, transcription, regulation of transcription; LOCATED IN: nucleus; CONTAINS InterPro DOMAIN/s: Zinc finger, TFIIS-type (InterPro:IPR001222), DNA-directed RNA polymerase, M/15 kDa subunit (InterPro:IPR001529); BEST Arabidopsis thaliana protein match i…	cellular process	DNA-directed RNA polymerase III family protein | chr1:88898-89745 FORWARD	RNA.regulation of transcription.General Transcription	616	0	0	0	0	0	0	0	0	0	0	0	0	0	0	0	0	0	0	0	0	0.299494	0	0.0614079	0	0	0	0	0	0	0	0	0	0	0	0	0
AT1G01220	GHMP kinase-related; FUNCTIONS IN: kinase activity, phosphotransferase activity, alcohol group as acceptor, galactokinase activity, ATP binding; INVOLVED IN: metabolic process, phosphorylation; LOCATED IN: cytoplasm; EXPRESSED IN: 22 plant structures; EXPRESSED DURING: 13 growth stages; CONTAINS InterPro DOMAIN/s: Mevalonate and galactokinase (InterPro:IPR006206), GHMP kinase (InterPro:IPR006204)…	regulation	GHMP kinase-related | chr1:91750-95651 FORWARD	protein.postranslational modification.kinase	3267	10.9612	8.18513	11.3189	6.76102	5.62641	7.98459	7.39413	7.847	6.17537	6.60265	5.39519	5.82356	7.33007	6.55053	8.6408	9.19709	7.34904	8.91593	8.27274	8.86352	8.17407	8.89628	7.38714	8.0823	4.32141	6.97846	7.14128	5.55643	8.36232	8.63096	8.17358	6.71639	5.01194	5.60771	6.7952	5.90286
AT1G01225	NC domain-containing protein-related; LOCATED IN: cellular_component unknown; EXPRESSED IN: 17 plant structures; EXPRESSED DURING: 9 growth stages; CONTAINS InterPro DOMAIN/s: NC (InterPro:IPR007053); BEST Arabidopsis thaliana protein match is: unknown protein (TAIR:AT4G00905.1); Has 90 Blast hits to 89 proteins in 22 species: Archae - 0; Bacteria - 19; Metazoa - 3; Fungi - 0; Plants - 66; Viruse…	function unknown	NC domain-containing protein-related | chr1:95987-97407 FORWARD	not assigned.no ontology	1025	6.44888	6.16491	5.64682	4.70087	8.27302	8.58413	5.22684	5.95101	4.23813	3.9374	4.21793	3.67313	4.39353	3.93835	2.7745	3.36745	2.46067	4.27621	2.9581	2.61681	5.17467	4.9686	4.05951	3.0801	5.02741	5.78542	4.30877	4.90531	3.06865	3.7148	3.46733	1.6496	2.13221	2.82214	2.34146	2.9022
AT1G01230	ORMDL family protein; FUNCTIONS IN: molecular_function unknown; INVOLVED IN: protein folding; LOCATED IN: integral to membrane, endoplasmic reticulum; EXPRESSED IN: 24 plant structures; EXPRESSED DURING: 15 growth stages; CONTAINS InterPro DOMAIN/s: ORMDL (InterPro:IPR007203); BEST Arabidopsis thaliana protein match is: ORMDL family protein (TAIR:AT5G42000.1); Has 398 Blast hits to 398 proteins i…	heat shock/protein folding	ORMDL family protein | chr1:97456-99240 FORWARD	protein.folding	832	35.0961	27.0603	29.8366	28.3259	49.5569	50.1398	29.5518	31.8381	54.3713	64.1194	68.672	34.5121	59.6034	42.2051	37.3478	38.8798	44.656	45.8798	48.4439	44.2126	41.8536	32.0834	32.6442	25.2398	60.409	73.7789	63.8724	50.6216	46.77	37.1688	26.5535	23.2786	26.5601	20.9187	32.7094	18.3087
AT1G01240	unknown protein; INVOLVED IN: N-terminal protein myristoylation; EXPRESSED IN: 17 plant structures; EXPRESSED DURING: 11 growth stages; BEST Arabidopsis thaliana protein match is: unknown protein (TAIR:AT2G46550.1); Has 70 Blast hits to 55 proteins in 11 species: Archae - 0; Bacteria - 2; Metazoa - 11; Fungi - 0; Plants - 55; Viruses - 0; Other Eukaryotes - 2 (source: NCBI BLink).	function unknown	unknown protein | chr1:99922-101834 FORWARD	not assigned.unknown	1288	1.69408	1.33211	0.599171	1.29638	1.77406	1.20553	0.6685	1.52342	1.58908	2.52114	1.05864	1.63694	1.8099	1.93202	1.07151	0.858923	0.866137	1.72306	1.25821	1.57248	2.39921	1.43164	1.61529	1.89408	2.02783	2.95532	1.52812	2.28137	12.1754	5.67284	3.39322	4.65434	2.37017	1.57212	1.99644	1.67247
AT1G01250	encodes a member of the DREB subfamily A-4 of ERF/AP2 transcription factor family. The protein contains one AP2 domain. There are 17 members in this subfamily including TINY.	regulation	AP2 domain-containing transcription factor, putative | chr1:104491-105330 REVERSE	RNA.regulation of transcription.AP2/EREBP, APETALA2/Ethylene-responsive element binding protein family	840	1.0696	1.0462	0.765607	0.511145	1.08809	0.246463	0.284731	0.253904	1.09398	0.994049	0.356322	0.47809	0.189217	0.394991	0.647237	0.526806	0	0.132101	0	0.130332	0.274536	0.418129	0.450324	0.341678	0.504216	0.333899	0.457193	0.466414	0.909373	1.40889	1.48656	0.869207	0.578179	0.401763	0.612243	0.183175
AT1G01260	basic helix-loop-helix (bHLH) family protein; FUNCTIONS IN: transcription factor activity, DNA binding; INVOLVED IN: regulation of transcription; LOCATED IN: nucleus; EXPRESSED IN: 24 plant structures; EXPRESSED DURING: 15 growth stages; CONTAINS InterPro DOMAIN/s: Basic helix-loop-helix dimerisation region bHLH (InterPro:IPR001092), Helix-loop-helix DNA-binding (InterPro:IPR011598); BEST Arabido…	regulation	basic helix-loop-helix (bHLH) family protein | chr1:109032-111609 FORWARD	RNA.regulation of transcription.bHLH,Basic Helix-Loop-Helix family	2578	7.31873	6.0548	8.83091	4.70036	6.75589	6.52487	6.47571	5.50985	4.27746	4.0127	4.96658	4.03075	5.4666	6.00606	8.17612	6.67724	6.88609	7.96297	14.2554	5.05352	8.8022	5.05793	4.19651	6.17883	5.99662	6.97847	7.65329	4.76184	18.5278	8.04359	13.8418	6.02209	6.31107	5.10542	8.01283	4.75487
AT1G01280	member of CYP703A CYP703A2 is expressed specifically in anthers of land plants, catalyzing the in-chain hydroxylation at the C-7 position of medium-chain saturated fatty acids (lauric acid in-chain hydroxylase) which is involved in pollen development (sporopollenin synthesis).	lipids	Symbols: CYP703A2, CYP703 | CYP703A2 (CYTOCHROME P450, FAMILY 703, SUBFAMILY A, POLYPEPTIDE 2); oxidoreductase, acting on paired donors, with incorporation or reduction of molecular oxygen, NADH or NADPH as one donor, and incorporation of one atom of oxygen / oxygen binding | chr1:112263-113947 FORWARD	misc.cytochrome P450	1602	2.00299	1.80244	1.84663	1.04228	0.0316963	0.0646158	0	0.186386	0.0782211	0.0868707	0.0622786	0	0.165358	0.0690371	0.0261058	0.0552456	0	0.138533	0.0326321	0	0	0	0.047225	0	0.0881277	0.150067	0.149829	0.122281	0.532922	0.8351	0.659549	0.143926	4.17934	3.97249	2.03317	5.15451
AT1G01290	COFACTOR OF NITRATE REDUCTASE AND XANTHINE DEHYDROGENASE 3. Encodes a protein involved in molybdenum cofactor biosynthesis. Homologous to E.coli MoaC. Expression is low in all tissues examined, except in roots. Appears to have targeting signals for chloroplast or mitochondria	cofactor	Symbols: CNX3 | CNX3 (COFACTOR OF NITRATE REDUCTASE AND XANTHINE DEHYDROGENASE 3); catalytic | chr1:114286-115549 FORWARD	Co-factor and vitamine metabolism.molybdenum cofactor	1079	3.27124	1.78406	2.4437	2.47598	1.1765	0.911388	0.531991	1.34411	5.18738	6.62085	4.56163	5.11764	2.45509	1.3325	1.51162	1.76351	1.03391	1.90255	1.55037	1.57268	4.01805	2.07514	3.8914	2.92595	1.89724	3.93624	1.46819	1.57345	3.45644	3.52889	1.73592	3.27654	1.02883	1.29577	2.34343	1.18834
AT1G01300	aspartyl protease family protein; FUNCTIONS IN: aspartic-type endopeptidase activity; INVOLVED IN: proteolysis; LOCATED IN: membrane, plant-type cell wall; EXPRESSED IN: 22 plant structures; EXPRESSED DURING: 13 growth stages; CONTAINS InterPro DOMAIN/s: Peptidase aspartic, catalytic (InterPro:IPR009007), Peptidase A1 (InterPro:IPR001461); BEST Arabidopsis thaliana protein match is: aspartyl prot…	protein degradation	aspartyl protease family protein | chr1:116943-118764 FORWARD	protein.degradation.aspartate protease	1822	31.7357	17.8692	16.9425	10.264	11.0362	9.06178	4.30567	8.26428	16.8272	8.24919	6.84483	11.186	17.3016	12.5955	6.95495	8.96206	5.64367	4.1414	5.27932	4.2061	10.3281	8.5542	4.56751	4.33192	14.4125	14.0084	7.43002	4.01393	9.66741	9.94082	6.64262	5.20952	4.1507	7.17088	2.72855	4.89806
AT1G01305	unknown protein; FUNCTIONS IN: molecular_function unknown; INVOLVED IN: biological_process unknown; LOCATED IN: endomembrane system; Has 3 Blast hits to 3 proteins in 1 species: Archae - 0; Bacteria - 0; Metazoa - 0; Fungi - 0; Plants - 3; Viruses - 0; Other Eukaryotes - 0 (source: NCBI BLink).	function unknown	unknown protein | chr1:119397-119997 FORWARD	0	601	0	0	0	0	0	0	0	0	0	0	0	0	0	0	0	0	0	0	0	0	0	0	0	0	0	0	0	0	0	0	0	0	0	0	0	0
AT1G01310	allergen V5/Tpx-1-related family protein; FUNCTIONS IN: molecular_function unknown; INVOLVED IN: biological_process unknown; LOCATED IN: extracellular region; EXPRESSED IN: 6 plant structures; EXPRESSED DURING: L mature pollen stage, M germinated pollen stage, 4 anthesis, petal differentiation and expansion stage; CONTAINS InterPro DOMAIN/s: Allergen V5/Tpx-1 related, conserved site (InterPro:IPR…	function unknown	allergen V5/Tpx-1-related family protein | chr1:120154-121130 FORWARD	stress.abiotic.unspecified	977	0	0.0856661	0.13165	0.0488299	0	0	0.048961	0.2183	0	0	0.0680793	0	0.162684	0	0.0856121	0.0452935	0.148936	0.0567887	0.0535074	0.112056	0.0944157	0.179748	0.193589	0	0.0722521	0.123034	0.147406	0.0668352	0.367932	0.0526664	0.786525	0.865321	0.106522	0.197386	0	0.629956
AT1G01320	tetratricopeptide repeat (TPR)-containing protein; FUNCTIONS IN: binding; LOCATED IN: cellular_component unknown; EXPRESSED IN: 24 plant structures; EXPRESSED DURING: 14 growth stages; CONTAINS InterPro DOMAIN/s: Tetratricopeptide-like helical (InterPro:IPR011990), Tetratricopeptide TPR2 (InterPro:IPR013105), Tetratricopeptide region (InterPro:IPR013026); BEST Arabidopsis thaliana protein match i…	function unknown	tetratricopeptide repeat (TPR)-containing protein | chr1:121124-130570 REVERSE	not assigned.no ontology.pentatricopeptide (PPR) repeat-containing protein	6015	30.6955	26.4863	28.5256	22.747	8.79637	23.2671	22.657	38.1952	16.958	16.6198	26.1354	45.1837	21.3949	30.4028	43.8031	58.1047	24.1672	44.0816	46.9838	80.5392	43.285	33.2178	35.84	64.8535	22.5678	33.3	27.9332	48.1023	54.0475	42.0794	52.3628	55.6138	20.8894	25.3522	43.6835	32.5299
AT1G01340	member of Cyclic nucleotide gated channel family	transport	Symbols: ATCNGC10, CNGC10, ACBK1 | ATCNGC10 (CYCLIC NUCLEOTIDE GATED CHANNEL 10); calmodulin binding / cyclic nucleotide binding / ion channel | chr1:132328-135322 REVERSE	transport.cyclic nucleotide or calcium regulated channels	2411	1.7834	1.28442	2.16059	1.14766	1.85335	7.85697	5.43623	2.90152	2.54674	2.27038	6.75894	1.45747	2.70288	2.13305	2.11623	3.02842	2.13247	11.322	8.13097	3.13315	5.54766	4.40674	4.28322	3.67045	1.31753	3.78909	2.28976	2.73542	6.39248	3.69213	3.60552	2.23141	1.39569	1.45975	5.1016	0.978553
AT1G01350	nucleic acid binding / protein binding / zinc ion binding; FUNCTIONS IN: protein binding, zinc ion binding, nucleic acid binding; CONTAINS InterPro DOMAIN/s: Zinc finger, CCCH-type (InterPro:IPR000571), Zinc finger, RING-type, conserved site (InterPro:IPR017907), Zinc finger, RING-type (InterPro:IPR001841), Zinc finger, RING/FYVE/PHD-type (InterPro:IPR013083); BEST Arabidopsis thaliana protein ma…	regulation	nucleic acid binding / protein binding / zinc ion binding | chr1:136124-138162 FORWARD	protein.degradation.ubiquitin.E3.RING	1400	9.90141	13.5109	12.265	12.0289	6.0933	8.05934	5.87686	8.65304	7.69762	8.1512	10.7847	6.66935	6.92535	7.50482	5.25756	4.58321	7.82987	6.93532	7.6548	7.54622	6.02882	5.3625	5.51197	5.33017	8.26915	7.4698	10.5612	7.8824	11.2655	8.12254	8.64489	5.84656	4.55935	4.51123	9.39793	3.95657
AT1G01355	zinc ion binding; FUNCTIONS IN: zinc ion binding; INVOLVED IN: biological_process unknown; LOCATED IN: intracellular; CONTAINS InterPro DOMAIN/s: Protein of unknown function DUF537 (InterPro:IPR007491), Zinc finger, C2H2-type (InterPro:IPR007087); BEST Arabidopsis thaliana protein match is: unknown protein (TAIR:AT5G35640.1); Has 79 Blast hits to 77 proteins in 7 species: Archae - 0; Bacteria - 0…	function unknown	zinc ion binding | chr1:138513-139568 FORWARD	0	687	0	0	0	0	0	0	0	0	0	0	0	0	0	0	0	0	0	0	0	0	0	0	0	0	0	0	0	0	0	0	0	0	0	0	0	0
AT1G01360	Encodes RCAR1 (regulatory components of ABA receptor). Interacts with and regulates the type 2C protein phosphatases (PP2Cs) ABI1 and ABI2. Functions as abscisic acid sensor.	regulation	unknown protein | chr1:141971-143183 FORWARD	not assigned.unknown	1000	119.752	123.075	131.13	110.107	95.2079	102.428	76.0096	87.1885	124.141	250.64	191.459	149.243	81.0077	102.137	222.198	116.293	55.9732	77.3981	47.4672	62.7861	76.8394	58.8746	66.2355	65.199	98.1205	108.344	166.578	126.678	246.506	171.5	185.145	131.732	125.719	118.986	118.542	83.8574
AT1G01370	Encodes a centromere-identifying protein histone H3 variant. Localized at centromeres in both mitotic and meiotic cells.	cellular process	Symbols: HTR12, CENH3 | HTR12; DNA binding | chr1:143564-145650 FORWARD	DNA.synthesis/chromatin structure	909	0.776605	2.57809	0.636743	0.839724	1.06136	0.284693	0.105247	0.750818	1.88402	0.306198	0.256103	0.497024	1.86511	1.33836	0.368066	0.243409	0.266797	0.366221	0.11502	0.240877	0.304436	0.289792	0.374527	0.368365	0.621257	0.0881582	0.158433	0.071835	0.24716	0.0566062	0.0528352	0.169101	0.190818	0.318228	0.235737	0.507811
AT1G01380	ETC1 is involved in trichome and root hair patterning in Arabidopsis.	regulation	Symbols: ETC1 | ETC1 (ENHANCER OF TRY AND CPC 1); DNA binding / transcription factor | chr1:147153-147942 FORWARD	RNA.regulation of transcription.MYB-related transcription factor family	568	8.69989	6.18877	9.624	12.0107	1.25156	1.82244	2.69492	6.90904	1.47078	3.18516	1.22956	3.0049	6.6226	6.91234	5.81672	9.58268	1.11012	0.390722	0.368146	1.06009	8.03889	2.16426	3.46306	7.15839	1.36707	1.12867	0.422582	1.14961	1.97772	0.996488	1.01466	5.00648	2.74838	2.37663	1.4336	1.89625
AT1G01390	UDP-glucoronosyl/UDP-glucosyl transferase family protein; FUNCTIONS IN: UDP-glycosyltransferase activity, transferase activity, transferring glycosyl groups; INVOLVED IN: metabolic process; EXPRESSED IN: 7 plant structures; EXPRESSED DURING: 9 growth stages; CONTAINS InterPro DOMAIN/s: UDP-glucuronosyl/UDP-glucosyltransferase (InterPro:IPR002213); BEST Arabidopsis thaliana protein match is: UGT72…	secondary metabolism	UDP-glucoronosyl/UDP-glucosyl transferase family protein | chr1:148120-149806 REVERSE	secondary metabolism.flavonoids.dihydroflavonols	1687	11.4505	6.99532	9.87347	6.7587	42.6206	40.6511	28.5251	15.879	5.17483	4.31717	7.66857	6.84402	14.258	13.374	13.1885	24.3424	8.25166	15.5562	10.7838	5.93794	15.2829	12.7521	14.1712	10.5197	10.5446	11.638	10.5856	6.92848	38.5679	13.2374	22.0635	7.67651	18.7128	18.2901	27.8685	13.6507
AT1G01400	unknown protein; FUNCTIONS IN: molecular_function unknown; INVOLVED IN: biological_process unknown; LOCATED IN: cellular_component unknown; Has 14 Blast hits to 14 proteins in 5 species: Archae - 0; Bacteria - 2; Metazoa - 2; Fungi - 0; Plants - 8; Viruses - 0; Other Eukaryotes - 2 (source: NCBI BLink).	function unknown	unknown protein | chr1:150689-152210 REVERSE	0	1145	0	0	0	0	0	0	0	0	0	0	0	0	0	0	0	0	0	0	0	0	0	0	0	0	0	0	0	0	0	0	0	0	0	0	0	0
AT1G01410	Arabidopsis Pumilio 22 (APUM22); FUNCTIONS IN: RNA binding, binding; INVOLVED IN: biological_process unknown; LOCATED IN: cellular_component unknown; CONTAINS InterPro DOMAIN/s: Pumilio RNA-binding region (InterPro:IPR001313), Armadillo-like helical (InterPro:IPR011989), Armadillo-type fold (InterPro:IPR016024); BEST Arabidopsis thaliana protein match is: binding (TAIR:AT5G64490.1); Has 197 Blast…	regulation	Symbols: APUM22 | APUM22 (Arabidopsis Pumilio 22); RNA binding / binding | chr1:153113-154198 FORWARD	RNA.regulation of transcription.putative transcription regulator	1086	0	0	0	0	0	0	0	0	0	0	0	0	0	0	0	0	0	0	0	0	0	0	0	0	0	0	0	0	0	0	0	0	0	0	0	0
AT1G01430	unknown protein; INVOLVED IN: biological_process unknown; LOCATED IN: cellular_component unknown; EXPRESSED IN: 22 plant structures; EXPRESSED DURING: 13 growth stages; CONTAINS InterPro DOMAIN/s: Protein of unknown function DUF231, plant (InterPro:IPR004253); BEST Arabidopsis thaliana protein match is: unknown protein (TAIR:AT4G01080.1); Has 706 Blast hits to 695 proteins in 17 species: Archae -…	function unknown	unknown protein | chr1:156801-158655 REVERSE	not assigned.unknown	1642	4.3774	3.69546	4.77828	2.64392	2.44301	4.57052	1.544	1.61063	3.30701	4.03996	3.60518	4.34124	4.64631	4.68119	4.17705	4.12333	2.80624	3.44654	2.00574	3.10034	5.19646	4.09089	3.91634	2.56362	5.15885	5.1976	4.82392	3.10185	3.69431	4.23047	2.80792	2.80839	3.38034	2.58381	1.93144	2.96739
AT1G01440	extra-large G-protein-related; FUNCTIONS IN: molecular_function unknown; INVOLVED IN: biological_process unknown; LOCATED IN: cellular_component unknown; EXPRESSED IN: 23 plant structures; EXPRESSED DURING: 13 growth stages; BEST Arabidopsis thaliana protein match is: extra-large G-protein-related (TAIR:AT4G01090.1); Has 547 Blast hits to 507 proteins in 84 species: Archae - 0; Bacteria - 12; Met…	regulation	extra-large G-protein-related | chr1:159856-162572 REVERSE	signalling.G-proteins	2221	1.32917	1.14936	0.868676	0.408118	1.14312	0.932143	1.18457	1.28678	1.52336	0.689255	1.52733	0.655463	0.644071	0.672249	0.451921	0.498106	0.32758	0.699465	0.494287	0.39434	1.24598	0.612791	0.647202	0.710739	0.794578	1.44324	1.03748	0.646806	1.49712	1.64489	1.44882	0.743993	0.234291	0.369022	0.656073	0.484947
AT1G01450	protein kinase-related; FUNCTIONS IN: protein serine/threonine/tyrosine kinase activity, kinase activity; INVOLVED IN: protein amino acid phosphorylation; LOCATED IN: cellular_component unknown; EXPRESSED IN: pollen tube; CONTAINS InterPro DOMAIN/s: Protein kinase, core (InterPro:IPR000719), Serine/threonine protein kinase (InterPro:IPR002290), Protein of unknown function DUF1221 (InterPro:IPR010…	regulation	protein kinase-related | chr1:164105-165517 REVERSE	protein.postranslational modification	1413	0	0	0	0	0	0	0	0	0	0	0	0	0	0	0	0.0313176	0	0	0	0	0	0	0	0	0	0	0	0	0	0	0	0	0	0	0	0
AT1G01453	FUNCTIONS IN: molecular_function unknown; INVOLVED IN: biological_process unknown; LOCATED IN: cellular_component unknown; CONTAINS InterPro DOMAIN/s: Harpin-induced 1 (InterPro:IPR010847); BEST Arabidopsis thaliana protein match is: unknown protein (TAIR:AT4G01110.1); Has 125 Blast hits to 124 proteins in 11 species: Archae - 0; Bacteria - 0; Metazoa - 0; Fungi - 0; Plants - 125; Viruses - 0; Ot…	function unknown	FUNCTIONS IN: molecular_function unknown; INVOLVED IN: biological_process unknown; LOCATED IN: cellular_component unknown; CONTAINS InterPro DOMAIN/s: Harpin-induced 1 (InterPro:IPR010847); BEST Arabidopsis thaliana protein match is: unknown protein (TAIR:AT4G01110.1); Has 125 Blast hits to 124 proteins in 11 species: Archae - 0; Bacteria - 0; Metazoa - 0; Fungi - 0; Plants - 125; Viruses - 0; Ot…	0	1112	0	0	0	0	0	0	0	0	0	0	0	0	0	0	0	0	0	0	0	0	0	0	0	0	0	0	0	0	0	0	0	0	0	0	0	0
AT1G01460	Type I phosphatidylinositol-4-phosphate 5-kinase, subfamily A.	other	Symbols: ATPIPK11, PIPK11 | PIPK11; 1-phosphatidylinositol-4-phosphate 5-kinase/ phosphatidylinositol phosphate kinase | chr1:168723-171165 FORWARD	signalling.phosphinositides.phosphatidylinositol-4-phosphate 5-kinase	1452	0	0	0	0	0	0	0	0	0	0	0	0	0	0	0	0	0	0	0	0	0	0	0	0	0	0	0	0	0	0	0	0	0	0	0	0
AT1G01470	Encodes late-embryogenesis abundant protein whose mRNA levels are induced in response to wounding and light stress. Might be involved in protection against dessication.	function unknown	Symbols: LEA14, LSR3 | LEA14 (LATE EMBRYOGENESIS ABUNDANT 14) | chr1:172146-172948 REVERSE	development.late embryogenesis abundant	727	2.03032	3.684	2.29998	3.3467	8.45128	11.5333	2.8951	2.40563	4.30915	1.33998	2.92769	3.24536	0.510132	0.456385	0.460209	0.791296	5.87114	1.75529	8.62889	2.48473	5.13877	6.70329	5.15117	2.63191	1.35937	14.3297	1.98096	4.31128	29.0493	5.80373	8.52201	3.17151	6.34644	6.76421	35.0755	8.60695
AT1G01471	unknown protein; Has 0 Blast hits to 0 proteins in 0 species (source: NCBI BLink).	function unknown	unknown protein | chr1:173251-173466 FORWARD	0	216	0	0	0	0	0	0	0	0	0	0	0	0	0	0	0	0	0	0	0	0	0	0	0	0	0	0	0	0	0	0	0	0	0	0	0	0
AT1G01480	a member of the 1-aminocyclopropane-1-carboxylate (ACC) synthase (S-adenosyl-L-methionine methylthioadenosine-lyase, EC 4.4.1.14) gene family, isolated from a flower-specific cDNA library.	hormone metabolism	Symbols: ACS2, AT-ACC2 | ACS2; 1-aminocyclopropane-1-carboxylate synthase | chr1:175782-178400 FORWARD	hormone metabolism.ethylene.synthesis-degradation.1-aminocyclopropane-1-carboxylate synthase	1920	1.13645	1.37313	1.4403	0.819961	0.793399	0.404353	1.64432	0.599848	1.84919	1.06308	2.26908	0.99353	2.04197	2.99535	6.14253	2.0743	11.0396	3.84332	7.21527	2.33783	1.89773	1.78358	1.08359	3.66236	1.54416	1.81558	1.70019	1.22434	4.65719	2.14396	3.02671	0.900659	1.55386	3.54054	5.93748	1.41579
AT1G01490	heavy-metal-associated domain-containing protein; FUNCTIONS IN: metal ion binding; INVOLVED IN: metal ion transport; LOCATED IN: cellular_component unknown; EXPRESSED IN: 22 plant structures; EXPRESSED DURING: 14 growth stages; CONTAINS InterPro DOMAIN/s: Heavy metal transport/detoxification protein (InterPro:IPR006121); BEST Arabidopsis thaliana protein match is: heavy-metal-associated domain-co…	cellular process	heavy-metal-associated domain-containing protein | chr1:180120-182358 REVERSE	DNA.repair	1107	53.9726	30.8094	62.2196	22.065	51.5573	68.9162	60.9279	19.5747	20.0738	24.9335	41.4883	7.84508	6.65251	6.64384	4.98684	2.07867	7.4048	10.475	32.2066	5.14263	46.7471	22.1699	37.9298	31.6739	2.67822	6.84086	3.12229	4.48297	53.8231	66.701	67.5504	48.9811	22.8451	32.4024	80.6424	15.4747
AT1G01500	unknown protein; FUNCTIONS IN: molecular_function unknown; INVOLVED IN: biological_process unknown; LOCATED IN: cellular_component unknown; EXPRESSED IN: 24 plant structures; EXPRESSED DURING: 15 growth stages; BEST Arabidopsis thaliana protein match is: unknown protein (TAIR:AT1G19400.2); Has 70 Blast hits to 69 proteins in 8 species: Archae - 0; Bacteria - 0; Metazoa - 0; Fungi - 0; Plants - 70…	function unknown	unknown protein | chr1:185133-186923 FORWARD	not assigned.unknown	1461	5.18326	4.38243	4.31381	5.51845	4.17064	4.25111	3.40508	7.06551	6.71866	6.06454	8.0581	8.10887	7.54278	6.16953	8.81658	9.51063	6.47379	4.82292	5.65347	6.44434	3.63042	3.84644	4.16851	4.22361	8.89022	8.52917	7.85302	8.93881	15.1317	7.85385	10.4207	12.2307	7.40828	4.94986	9.50422	7.54765
AT1G01510	Encodes a homolog of human CtBP. Mutant has longer and thicker leaves than wild type. Involved in controlling polar cell expansion in the leaf width direction.	regulation	Symbols: AN | AN (ANGUSTIFOLIA); protein binding | chr1:187211-190056 FORWARD	RNA.regulation of transcription.Orphan family	2155	13.1627	10.1173	10.4151	6.19857	5.96135	9.12657	7.41385	7.32374	7.98574	5.3385	8.93534	7.59397	7.35093	8.03178	6.79235	8.0495	8.05768	10.9163	8.27209	8.56017	5.67163	7.86393	7.12662	6.88112	6.12547	8.62715	9.31146	7.09036	9.67483	10.6253	11.4552	6.66919	5.0547	6.28652	9.14813	6.33079
AT1G01520	myb family transcription factor; FUNCTIONS IN: transcription factor activity, DNA binding; INVOLVED IN: response to salt stress, regulation of transcription, DNA-dependent; EXPRESSED IN: stem, stamen; EXPRESSED DURING: petal differentiation and expansion stage; CONTAINS InterPro DOMAIN/s: SANT, DNA-binding (InterPro:IPR001005), Homeodomain-like (InterPro:IPR009057), Myb, DNA-binding (InterPro:IPR…	regulation	myb family transcription factor | chr1:190596-192139 FORWARD	RNA.regulation of transcription.MYB-related transcription factor family	864	5.12515	5.08568	9.37869	4.69338	7.34629	7.72764	10.1871	6.81309	4.54443	4.08051	15.5891	5.63582	8.33957	6.65632	17.5224	10.5508	4.54722	4.10982	6.41358	5.95544	5.07129	4.11596	5.64782	5.20426	7.92507	5.47224	15.0016	9.22032	8.89313	8.93317	10.0057	9.74046	4.25604	3.90603	7.68847	4.33344
AT1G01530	AGAMOUS-LIKE 28 (AGL28); FUNCTIONS IN: transcription factor activity, DNA binding; INVOLVED IN: regulation of transcription, DNA-dependent; LOCATED IN: nucleus; CONTAINS InterPro DOMAIN/s: Transcription factor, MADS-box (InterPro:IPR002100); BEST Arabidopsis thaliana protein match is: AGL23 (AGAMOUS-LIKE 23); DNA binding / transcription factor (TAIR:AT1G65360.1); Has 4255 Blast hits to 4254 prote…	regulation	Symbols: AGL28 | AGL28 (AGAMOUS-LIKE 28); DNA binding / transcription factor | chr1:192640-193670 REVERSE	RNA.regulation of transcription.MADS box transcription factor family	752	0	0	0	0	0	0	0	0.0567232	0	0	0	0	0	0	0	0	0	0.07378	0	0	0	0	0	0	0	0	0	0	0	0	0	0	0.0461313	0	0	0
AT1G01540	protein kinase family protein; FUNCTIONS IN: protein serine/threonine kinase activity, protein tyrosine kinase activity, protein kinase activity, kinase activity, ATP binding; INVOLVED IN: protein amino acid phosphorylation; LOCATED IN: plasma membrane; EXPRESSED IN: 23 plant structures; EXPRESSED DURING: 13 growth stages; CONTAINS InterPro DOMAIN/s: Protein kinase, ATP binding site (InterPro:IPR…	regulation	protein kinase family protein | chr1:195780-198684 FORWARD	protein.postranslational modification.kinase.receptor like cytoplasmatic kinase V	1908	32.0879	31.0569	32.5263	29.6793	21.8492	20.1007	16.1706	26.8723	31.5683	32.5306	35.7318	32.1771	33.0436	31.533	30.862	39.1493	33.9627	28.1774	31.8099	38.1569	29.3219	25.0121	26.3681	29.8592	30.8555	30.8279	29.2359	27.3102	26.6117	30.1233	24.2905	24.6721	26.3453	21.301	28.5489	30.8325
AT1G01550	BYPASS1, required to prevent constitutive production of a root-derived graft-transmissible signal	regulation	Symbols: BPS1 | BPS1 (BYPASS 1) | chr1:199639-201775 FORWARD	not assigned.no ontology	1460	0	0	0	0	0	0	0	0	0	0	0	0	0	0	0	0	0	0	0	0	0	0	0	0	0	0	0	0	0	0	0	0	0.0237608	0	0	0
AT1G01560	member of MAP Kinase	regulation	Symbols: ATMPK11 | ATMPK11; MAP kinase/ kinase | chr1:202136-204189 FORWARD	signalling.MAP kinases	1710	47.9254	33.5517	42.1594	32.4741	37.5041	34.7772	37.2888	36.3448	40.6708	39.3357	50.313	30.7361	44.4295	39.7439	29.4218	35.3237	36.1083	46.3003	55.0587	38.3176	37.6259	31.6054	40.3048	31.6102	40.125	52.4866	54.7709	52.4293	59.1496	52.6888	51.9311	51.9791	31.1405	30.3367	44.2605	35.0924
AT1G01570	fringe-related protein; FUNCTIONS IN: transferase activity, transferring glycosyl groups; INVOLVED IN: biological_process unknown; LOCATED IN: endomembrane system; EXPRESSED IN: 15 plant structures; EXPRESSED DURING: 7 growth stages; CONTAINS InterPro DOMAIN/s: Protein of unknown function DUF604 (InterPro:IPR006740); BEST Arabidopsis thaliana protein match is: fringe-related protein (TAIR:AT4G003…	minor sugar metabolism	fringe-related protein | chr1:205176-207435 FORWARD	not assigned.no ontology	1437	3.5281	3.81494	4.83339	2.58952	2.82686	1.94495	1.73098	2.28566	2.3254	1.38812	1.85145	1.95628	3.83438	2.88615	3.25957	4.03408	2.39649	2.66409	2.51015	2.20938	2.15044	2.19976	2.39546	1.36481	2.99653	3.2902	3.34066	2.31747	2.65788	3.04362	3.04139	2.43351	2.80036	3.25437	2.02803	3.8547
AT1G01580	Encodes the low-iron-inducible ferric chelate reductase responsible for reduction of iron at the root surface. It is likely to be the major Fe(III) chelate reductase in Arabidopsis iron metabolism. Coordinately regulated with IRT1, the major transporter responsible for high-affinity iron uptake from the soil, at both transcriptional and posttranscriptional levels. Steady state mRNA levels are reg…	other	Symbols: FRO2, FRD1, ATFRO2 | FRO2 (FERRIC REDUCTION OXIDASE 2); ferric-chelate reductase | chr1:209395-213041 FORWARD	0	2409	0.55944	1.05966	1.33481	0.356465	0.632348	3.11532	0.575846	0.602033	0.190731	1.21316	0.717871	0.562634	0.659786	2.36437	1.68397	0.734773	0.986583	4.19171	2.25686	0.454457	0.325478	1.45798	1.05207	0.297851	0.32233	2.84417	0.31884	0.948705	0.895317	0.491268	0.618033	0.223327	0.129604	0.64042	0.302436	0.191615
AT1G01600	Encodes a member of the CYP86A subfamily of cytochrome p450 genes. Expressed significantly at highest level in mature stems and flowers.	enzyme	Symbols: CYP86A4 | CYP86A4; fatty acid (omega-1)-hydroxylase/ oxygen binding | chr1:218994-221286 FORWARD	misc.cytochrome P450	2163	20.0568	14.936	22.7155	15.9243	4.95333	5.67104	6.1701	6.35006	10.8915	7.76366	5.84261	11.8362	9.74866	10.0985	11.0016	11.334	9.95637	5.59186	8.62819	6.40271	9.70206	7.71306	10.1083	9.8412	22.7795	15.8567	15.3359	7.57735	2.82524	12.9886	14.3882	9.16732	3.11142	5.97351	1.10957	7.32699
AT1G01610	Encodes a protein with glycerol-3-phosphate acyltransferase activity. Involved in cutin assembly. Is functional redundant of GPAT8.	lipids	Symbols: ATGPAT4, GPAT4 | GPAT4 (GLYCEROL-3-PHOSPHATE ACYLTRANSFERASE 4); 1-acylglycerol-3-phosphate O-acyltransferase/ acyltransferase | chr1:221691-224340 REVERSE	lipid metabolism.Phospholipid synthesis	1856	86.0979	67.2362	91.3036	82.356	47.6587	42.6942	43.8401	45.5057	168.34	134.218	141.09	128.825	98.0259	71.3878	60.1635	85.1655	90.9443	45.4682	65.4867	70.8722	62.0014	74.7496	78.569	62.3709	108.966	80.6324	69.9387	49.6068	29.0278	60.1603	49.6833	55.6752	41.6812	48.3155	28.9562	49.8796
AT1G01620	a member of the plasma membrane intrinsic protein subfamily PIP1. localizes to the plasma membrane and exhibits water transport activity in Xenopus oocyte. expressed ubiquitously and protein level decreases slightly during leaf development.	transport	Symbols: PIP1C, TMP-B, PIP1;3 | PIP1C (PLASMA MEMBRANE INTRINSIC PROTEIN 1C); water channel | chr1:225665-227302 REVERSE	transport.Major Intrinsic Proteins.PIP	1308	573.804	589.582	679.248	537.796	630.798	900.133	644.747	732.063	434.562	557.448	588.604	624.154	456.089	525.295	545.822	548.748	401.787	450.69	365.657	483.573	367.284	521.17	695.524	613.881	759.439	527.132	990.384	463.027	627.08	361.169	458.535	385.309	641.38	522.993	538.923	558.532
AT1G01630	SEC14 cytosolic factor, putative / phosphoglyceride transfer protein, putative; FUNCTIONS IN: transporter activity; INVOLVED IN: transport; LOCATED IN: cellular_component unknown; EXPRESSED IN: 22 plant structures; EXPRESSED DURING: 13 growth stages; CONTAINS InterPro DOMAIN/s: Cellular retinaldehyde-binding/triple function, C-terminal (InterPro:IPR001251), Phosphatidylinositol transfer protein-l…	transport	SEC14 cytosolic factor, putative / phosphoglyceride transfer protein, putative | chr1:229013-230917 FORWARD	transport.misc	1203	33.1281	27.516	50.7324	37.5944	15.0264	22.9745	27.1979	16.9489	44.9644	58.6514	58.3306	33.6749	43.5561	28.086	37.3717	33.2899	29.0296	17.664	34.1558	28.621	19.6297	22.2255	25.0609	15.9847	20.8309	26.612	35.0363	31.5906	26.1833	28.6146	34.3736	18.8467	34.7772	30.538	47.6664	28.9913
AT1G01640	speckle-type POZ protein-related; FUNCTIONS IN: protein binding; INVOLVED IN: biological_process unknown; LOCATED IN: cellular_component unknown; EXPRESSED IN: 15 plant structures; EXPRESSED DURING: LP.06 six leaves visible, 4 anthesis, LP.04 four leaves visible, petal differentiation and expansion stage, D bilateral stage; CONTAINS InterPro DOMAIN/s: BTB/POZ (InterPro:IPR013069), BTB/POZ fold (I…	regulation	speckle-type POZ protein-related | chr1:230994-232508 REVERSE	protein.degradation.ubiquitin.E3.BTB/POZ Cullin3.BTB/POZ	918	0	0.045586	0.0700556	0.0519682	0.0553132	0	0.104215	0.0464661	0	0	0	0.16405	0	0.120476	0	0.0482045	0	0.120877	0.0569463	0	0	0.0956504	0.123618	0.0521077	0.307583	0.261882	0.15688	0.213392	0.146842	0.112102	0.0523172	0.167443	0.0377895	0.157554	0	0.0558703
AT1G01650	aspartic-type endopeptidase/ peptidase; FUNCTIONS IN: peptidase activity, aspartic-type endopeptidase activity; INVOLVED IN: proteolysis; LOCATED IN: endomembrane system, integral to membrane; EXPRESSED IN: 24 plant structures; EXPRESSED DURING: 13 growth stages; CONTAINS InterPro DOMAIN/s: Protease-associated PA (InterPro:IPR003137), Peptidase A22, presenilin signal peptide (InterPro:IPR006639),…	protein degradation	aspartic-type endopeptidase/ peptidase | chr1:232841-237817 REVERSE	protein.degradation	2140	24.7107	20.748	27.3773	18.2133	38.3679	49.2419	38.8938	35.3605	20.319	22.9994	17.3588	19.681	32.2094	32.4557	33.164	32.1962	28.0143	35.3896	32.6119	30.6694	29.8716	26.4447	27.7164	30.5562	25.1024	29.8637	23.9578	24.9292	39.6845	37.2688	34.2923	23.416	14.0708	14.0805	29.1388	15.3627
AT1G01660	U-box domain-containing protein; FUNCTIONS IN: ubiquitin-protein ligase activity; INVOLVED IN: protein ubiquitination; LOCATED IN: ubiquitin ligase complex; CONTAINS InterPro DOMAIN/s: U box (InterPro:IPR003613), Zinc finger, RING/FYVE/PHD-type (InterPro:IPR013083); BEST Arabidopsis thaliana protein match is: protein kinase family protein / U-box domain-containing protein (TAIR:AT2G45910.1); Has …	protein degradation	U-box domain-containing protein | chr1:240057-242608 REVERSE	protein.degradation.ubiquitin.E3.RING	1707	1.91738	1.78963	2.44887	1.53713	2.32024	2.0618	1.90555	2.09906	1.5416	2.09253	2.20153	1.8233	2.42092	2.13809	1.96	1.24434	1.44914	2.53523	3.70561	1.98819	2.10751	1.36314	1.28528	1.31707	1.36466	1.97171	0.928046	1.07109	4.0801	2.80335	2.75727	1.89101	1.50387	1.55339	2.61109	0.991526
AT1G01690	unknown protein; FUNCTIONS IN: molecular_function unknown; INVOLVED IN: biological_process unknown; Has 182 Blast hits to 180 proteins in 58 species: Archae - 2; Bacteria - 52; Metazoa - 80; Fungi - 4; Plants - 16; Viruses - 0; Other Eukaryotes - 28 (source: NCBI BLink).	function unknown	unknown protein | chr1:249141-252462 FORWARD	0	1692	0.455147	0.370992	0.380089	0.140978	0.210073	0.122358	0.0282712	0.126052	0.0987472	0	0.0196553	0.0296687	0.156563	0.13073	0.0494344	0.183074	0	0.0327911	0.0308964	0	0.24533	0.0518954	0.111783	0.22617	0.04172	0.0473616	0.0567438	0.0385922	0.185896	0.334519	0.170309	0.27254	0.14352	0.0569877	0.0759876	0.181876
AT1G01695	unknown protein; FUNCTIONS IN: molecular_function unknown; INVOLVED IN: biological_process unknown; LOCATED IN: cellular_component unknown; BEST Arabidopsis thaliana protein match is: unknown protein (TAIR:AT4G00440.3); Has 50 Blast hits to 50 proteins in 5 species: Archae - 0; Bacteria - 0; Metazoa - 0; Fungi - 0; Plants - 50; Viruses - 0; Other Eukaryotes - 0 (source: NCBI BLink).	function unknown	unknown protein | chr1:252947-254495 FORWARD	0	1302	0	0	0	0	0	0	0	0	0	0	0	0	0	0	0	0	0	0	0	0	0	0	0	0	0	0	0	0	0	0	0	0	0	0	0	0
AT1G01700	Encodes a member of KPP-like gene family, homolog of KPP (kinase partner protein) gene in tomato. Also a member of the RopGEF (guanine nucleotide exchange factor) family, containing the novel PRONE domain (plant-specific Rop nucleotide exchanger), which is exclusively active towards members of the Rop subfamily.	regulation	Symbols: ATROPGEF2, ROPGEF2 | ROPGEF2; Rho guanyl-nucleotide exchange factor/ protein binding | chr1:259495-261474 REVERSE	signalling.G-proteins	1458	0.616228	2.12397	0.705745	0.621694	0.940325	0.816472	0.91864	1.17026	1.06001	0.60452	0.615866	0.688607	1.59887	1.93432	1.11868	1.4872	0.432474	0.9894	0.645391	0.525618	0.347972	0.572131	0.415114	0.656171	1.25881	1.56644	1.21824	0.716576	0.585556	1.58812	0.955273	1.00156	1.02311	1.28961	0.852437	0.668374
AT1G01710	acyl-CoA thioesterase family protein; FUNCTIONS IN: cyclic nucleotide binding, acyl-CoA thioesterase activity; INVOLVED IN: acyl-CoA metabolic process; LOCATED IN: peroxisome; EXPRESSED IN: 22 plant structures; EXPRESSED DURING: 14 growth stages; CONTAINS InterPro DOMAIN/s: Cyclic nucleotide-binding (InterPro:IPR000595), Cyclic nucleotide-binding-like (InterPro:IPR018490), Acyl-CoA thioesterase (…	lipids	acyl-CoA thioesterase family protein | chr1:262828-267771 FORWARD	lipid metabolism.lipid degradation.beta-oxidation.acyl-CoA thioesterase	2492	14.9108	16.4402	19.6649	11.8501	9.57682	12.9809	11.0565	10.4757	11.18	19.2853	15.6942	14.5038	9.97111	9.67505	10.3379	9.30493	13.0212	21.396	19.5094	16.5624	10.6792	11.2402	12.1891	9.82804	17.6476	16.0786	18.7051	19.7571	21.0604	19.9667	16.0348	13.2154	13.4197	17.3925	16.9571	12.9457
AT1G01720	Belongs to a large family of putative transcriptional activators with NAC domain. Transcript level increases in response to wounding and abscisic acid. ATAF1 attentuates ABA signaling and sythesis. Mutants are hyposensitive to ABA.	regulation	Symbols: ATAF1, ANAC002 | ATAF1; transcription activator/ transcription factor | chr1:268330-269819 FORWARD	development.unspecified	1316	7.07104	5.75568	7.52576	3.58889	9.64619	17.3835	15.2665	8.5571	6.09411	5.95724	10.6897	3.54753	9.98423	8.10991	12.3939	6.32167	17.1016	31.5778	17.4388	6.1561	14.4745	10.1085	10.2616	5.5977	6.75865	34.4353	17.546	14.8856	47.2897	17.282	22.1888	7.85499	8.93629	15.4599	20.1259	7.0152
AT1G01725	unknown protein; FUNCTIONS IN: molecular_function unknown; INVOLVED IN: biological_process unknown; LOCATED IN: endomembrane system; EXPRESSED IN: 23 plant structures; EXPRESSED DURING: 14 growth stages; Has 10 Blast hits to 10 proteins in 3 species: Archae - 0; Bacteria - 0; Metazoa - 0; Fungi - 0; Plants - 10; Viruses - 0; Other Eukaryotes - 0 (source: NCBI BLink).	function unknown	unknown protein | chr1:269792-270775 REVERSE	not assigned.unknown	453	1.27502	0.923795	0.567868	0.631879	2.01765	0.685526	0.316787	0.282489	1.1987	1.43365	0.440487	0.443262	0.467822	0.244144	0.553927	0.293058	0.214144	0.367434	0.346203	0.362512	0.610889	0.290752	0.584527	0.633575	0.779142	0.884501	0.211944	0.432437	2.2814	0.795111	0.530101	0.593812	1.22528	0.851419	0.851464	0.452882
AT1G01730	unknown protein; FUNCTIONS IN: molecular_function unknown; INVOLVED IN: biological_process unknown; LOCATED IN: chloroplast; EXPRESSED IN: 23 plant structures; EXPRESSED DURING: 13 growth stages; Has 30 Blast hits to 30 proteins in 12 species: Archae - 0; Bacteria - 2; Metazoa - 4; Fungi - 2; Plants - 22; Viruses - 0; Other Eukaryotes - 0 (source: NCBI BLink).	function unknown	unknown protein | chr1:270956-272061 FORWARD	not assigned.unknown	910	2.04516	1.74749	2.89753	0.838802	4.12916	1.82004	1.47184	2.3906	2.24916	2.70177	1.60802	0.937792	2.85281	2.73455	3.21704	2.5773	1.38582	0.243879	1.49362	1.56398	2.02734	1.78509	1.87058	1.41928	2.55987	2.2896	1.52984	2.08093	2.41951	2.71411	2.00553	1.81583	1.33426	1.32449	1.93092	0.901783
AT1G01740	protein kinase family protein; FUNCTIONS IN: in 6 functions; INVOLVED IN: protein amino acid phosphorylation, N-terminal protein myristoylation; LOCATED IN: plasma membrane; EXPRESSED IN: 22 plant structures; EXPRESSED DURING: 13 growth stages; CONTAINS InterPro DOMAIN/s: Tetratricopeptide-like helical (InterPro:IPR011990), Protein kinase, core (InterPro:IPR000719), Serine/threonine protein kinas…	regulation	protein kinase family protein | chr1:272111-274239 REVERSE	protein.postranslational modification	1452	38.364	28.2156	34.3701	23.5906	24.8992	30.5482	29.7815	25.7051	23.8193	26.8685	34.2187	18.6001	34.6273	27.1923	30.4156	23.6801	21.3122	31.8299	32.907	31.215	26.8728	21.3773	24.0719	21.9079	24.2107	38.4122	30.4827	32.2443	38.0018	31.0077	28.2805	27.0479	16.5569	16.1369	26.8004	17.5908
AT1G01750	ACTIN DEPOLYMERIZING FACTOR 11 (ADF11); FUNCTIONS IN: actin binding; INVOLVED IN: biological_process unknown; LOCATED IN: intracellular; EXPRESSED IN: 6 plant structures; EXPRESSED DURING: 4 anthesis, petal differentiation and expansion stage; CONTAINS InterPro DOMAIN/s: Actin-binding, cofilin/tropomyosin type (InterPro:IPR002108); BEST Arabidopsis thaliana protein match is: ADF8 (ACTIN DEPOLYMER…	cellular process	Symbols: ADF11 | ADF11 (ACTIN DEPOLYMERIZING FACTOR 11); actin binding | chr1:275366-276310 FORWARD	cell.organisation	769	233.586	268.012	299.31	286.427	589.125	414.462	345.668	359.33	301.244	470.827	399.643	251.128	349.508	348.835	293.892	296.297	313.413	317.022	341.396	295.906	306.361	282.718	305.471	253.979	266.022	329.766	323.926	366.229	426.666	565.604	415.944	398.873	346.591	349.142	457.439	332.411
AT1G01760	RNA binding / adenosine deaminase; FUNCTIONS IN: RNA binding, adenosine deaminase activity; INVOLVED IN: RNA processing; LOCATED IN: cellular_component unknown; CONTAINS InterPro DOMAIN/s: Adenosine deaminase/editase (InterPro:IPR002466); Has 707 Blast hits to 645 proteins in 124 species: Archae - 0; Bacteria - 0; Metazoa - 542; Fungi - 79; Plants - 27; Viruses - 0; Other Eukaryotes - 59 (source:…	cellular process	RNA binding / adenosine deaminase | chr1:276266-278448 REVERSE	RNA.processing	1312	54.6375	43.06	46.7627	45.7069	30.1105	42.5656	36.7877	80.9226	64.6926	29.6649	20.0757	68.5268	48.4177	36.9641	30.2505	48.5352	41.9971	37.3408	41.2396	51.6102	22.2525	38.014	30.2157	41.7097	42.9353	39.9763	26.0882	29.7624	22.3984	22.7077	26.7224	40.1562	18.3766	28.1847	15.1894	42.0632
AT1G01770	unknown protein; INVOLVED IN: biological_process unknown; LOCATED IN: cellular_component unknown; EXPRESSED IN: 22 plant structures; EXPRESSED DURING: 13 growth stages; CONTAINS InterPro DOMAIN/s: Protein of unknown function DUF1446 (InterPro:IPR010839); Has 1139 Blast hits to 1078 proteins in 171 species: Archae - 0; Bacteria - 475; Metazoa - 18; Fungi - 70; Plants - 13; Viruses - 0; Other Eukar…	function unknown	unknown protein | chr1:278615-282891 FORWARD	not assigned.unknown	2362	6.73819	6.98056	6.42565	5.75633	3.63311	9.1375	7.73621	12.1358	11.088	16.3991	10.8697	14.0269	16.0154	16.6224	19.6536	16.9925	15.2164	17.1944	15.3599	23.8703	11.306	10.4461	8.31175	11.2803	11.5957	14.5208	10.1823	13.2144	27.0706	20.5428	17.6493	16.9364	13.7617	16.5128	18.2532	14.9177
AT1G01780	LIM domain-containing protein; FUNCTIONS IN: zinc ion binding; INVOLVED IN: biological_process unknown; LOCATED IN: cellular_component unknown; EXPRESSED IN: 23 plant structures; EXPRESSED DURING: 15 growth stages; CONTAINS InterPro DOMAIN/s: Zinc finger, LIM-type (InterPro:IPR001781); BEST Arabidopsis thaliana protein match is: LIM domain-containing protein (TAIR:AT2G45800.1); Has 3943 Blast hit…	regulation	LIM domain-containing protein | chr1:282761-284245 FORWARD	development.unspecified	939	14.079	10.9633	17.3962	14.2765	15.4658	12.0161	7.74324	12.9467	17.7489	16.3522	10.3064	8.17946	15.9112	9.54035	7.52698	11.169	12.5521	15.7171	13.6955	12.825	14.2934	9.1641	7.45265	8.30361	8.87077	11.0517	9.40679	9.17927	17.6098	15.179	14.2701	14.7737	11.4527	10.3201	15.4267	10.0502
AT1G01790	K efflux antiporter KEA1	transport	Symbols: KEA1, ATKEA1 | KEA1 (K EFFLUX ANTIPORTER 1); potassium ion transmembrane transporter/ potassium:hydrogen antiporter | chr1:284781-291094 FORWARD	transport.potassium	3807	43.5256	38.4183	41.2354	34.173	27.7829	30.2359	40.9367	48.5158	58.0962	61.7788	56.9305	100.874	58.3387	60.4553	86.3014	85.5045	41.1141	54.1709	54.6386	82.3176	66.1241	61.2135	53.2284	83.8587	187.24	214.706	273.997	404.498	40.2834	52.9418	51.9758	55.7394	39.2925	45.5648	43.3748	54.0777
AT1G01800	short-chain dehydrogenase/reductase (SDR) family protein; FUNCTIONS IN: oxidoreductase activity, binding, catalytic activity; INVOLVED IN: metabolic process; LOCATED IN: plant-type cell wall; EXPRESSED IN: 22 plant structures; EXPRESSED DURING: 13 growth stages; CONTAINS InterPro DOMAIN/s: NAD(P)-binding (InterPro:IPR016040), Glucose/ribitol dehydrogenase (InterPro:IPR002347), Short-chain dehydro…	enzyme, putative	short-chain dehydrogenase/reductase (SDR) family protein | chr1:293342-295040 FORWARD	misc.short chain dehydrogenase/reductase (SDR)	1094	23.9926	27.5033	38.6807	25.4233	15.2704	39.7878	24.1798	19.4174	63.5714	72.2548	102.567	100.124	26.6841	40.2862	35.8197	40.045	20.7936	28.9077	26.7118	25.5684	49.7056	43.3417	38.5188	45.3426	47.4258	32.8528	42.608	53.1815	50.0678	59.8741	41.2665	39.517	74.0745	68.9241	71.4153	58.4619
AT1G01810	unknown protein; FUNCTIONS IN: molecular_function unknown; INVOLVED IN: biological_process unknown; LOCATED IN: cellular_component unknown; Has 7 Blast hits to 7 proteins in 4 species: Archae - 0; Bacteria - 0; Metazoa - 4; Fungi - 0; Plants - 3; Viruses - 0; Other Eukaryotes - 0 (source: NCBI BLink).	function unknown	unknown protein | chr1:295221-295859 FORWARD	0	639	0	0	0.100643	0	0	0.0809973	0	0.0667541	0	0	0	0	0	0	0	0	0	0.0868271	0	0	0	0	0	0	0	0	0.0751256	0	0	0	0	0	0	0	0	0
AT1G01820	member of the peroxin11 (PEX11) gene family, integral to peroxisome membrane, controls peroxisome proliferation.	peroxisomal processes	Symbols: PEX11C | PEX11C (PEROXIN 11C) | chr1:296001-298120 REVERSE	not assigned.no ontology	1048	202.815	209.719	228.832	225.879	258.684	341.756	218.909	216.739	209.089	350.971	299.247	274.325	218.344	302.929	274.513	216.572	286.903	314.577	251.158	350.687	209.442	205.651	173.76	198.141	211.03	246.41	224.59	321.381	262.013	198.308	185.83	144.509	165.046	148.959	226.103	120.539
AT1G01830	armadillo/beta-catenin repeat family protein; FUNCTIONS IN: binding; LOCATED IN: cellular_component unknown; EXPRESSED IN: 22 plant structures; EXPRESSED DURING: 13 growth stages; CONTAINS InterPro DOMAIN/s: Armadillo-like helical (InterPro:IPR011989), Armadillo (InterPro:IPR000225), Armadillo-type fold (InterPro:IPR016024); BEST Arabidopsis thaliana protein match is: armadillo/beta-catenin repea…	function unknown	armadillo/beta-catenin repeat family protein | chr1:298535-300846 REVERSE	not assigned.no ontology.armadillo/beta-catenin repeat family protein	2108	8.06764	8.1393	5.97958	4.09627	9.49068	8.10242	4.40226	3.5614	2.71466	3.34493	1.78274	2.21468	4.07158	4.51204	4.64242	3.67365	6.14349	6.50104	4.81104	4.12882	6.71702	7.60189	6.20884	6.03609	3.98494	7.94516	5.10113	4.11985	8.82475	15.8173	12.303	6.89081	6.91181	7.8218	7.90862	6.30163
AT1G01840	unknown protein; FUNCTIONS IN: molecular_function unknown; INVOLVED IN: biological_process unknown; EXPRESSED IN: 12 plant structures; EXPRESSED DURING: 8 growth stages; Has 11 Blast hits to 11 proteins in 4 species: Archae - 0; Bacteria - 0; Metazoa - 0; Fungi - 0; Plants - 11; Viruses - 0; Other Eukaryotes - 0 (source: NCBI BLink).	function unknown	unknown protein | chr1:303537-304358 FORWARD	not assigned.unknown	822	0	0	0	0	0	0	0	0	0	0	0	0	0	0	0	0	0	0	0	0	0	0	0	0	0	0	0	0	0	0	0	0	0	0	0	0
AT1G01860	dimethyladenosine transferase	cellular process	Symbols: PFC1 | PFC1 (PALEFACE 1); mRNA (2'-O-methyladenosine-N6-)-methyltransferase | chr1:304133-306287 REVERSE	RNA.processing	1350	30.4241	23.2488	29.6783	24.3128	11.472	16.1023	14.0316	22.0547	7.24014	9.96504	7.73527	10.3002	12.5192	4.05524	5.48326	9.63704	7.9043	10.1512	8.48044	9.81254	9.73689	8.65062	6.75287	11.2323	7.94795	12.4656	7.32525	5.7559	13.813	16.0082	10.7439	12.4963	3.82883	5.60683	6.79363	4.82496
AT1G01880	DNA repair protein, putative; FUNCTIONS IN: DNA binding, catalytic activity, nuclease activity; INVOLVED IN: DNA repair; LOCATED IN: cellular_component unknown; CONTAINS InterPro DOMAIN/s: XPG N-terminal (InterPro:IPR006085), DNA repair protein (XPGC)/yeast Rad (InterPro:IPR006084), Helix-hairpin-helix motif, class 2 (InterPro:IPR008918), XPG I (InterPro:IPR006086); BEST Arabidopsis thaliana prot…	cellular process	DNA repair protein, putative | chr1:306558-308991 REVERSE	0	1713	3.25937	3.00484	1.91469	1.97734	0.592849	0.543859	0.530568	0.224111	0	0	0.0194143	0	0	0	0	0	0.679561	1.16601	1.40381	1.66167	2.504	1.51215	1.50161	0.893588	0	0	0	0	0.026231	0	0	0	0.303772	0.225156	0.350262	0.449115
AT1G01900	Encodes AtSBT1.1, a subtilisin-like serine protease. Cleaves the phytosulfokine AtPSK4, a growth promoting peptide.	regulation	Symbols: ATSBT1.1, SBTI1.1 | SBTI1.1; serine-type endopeptidase | chr1:310316-313130 FORWARD	protein.degradation.subtilases	2460	2.00875	1.87125	4.15669	0.969651	3.83928	9.02596	10.5976	2.53161	0.916903	0.773149	1.5682	0.285688	2.88595	2.0456	1.90407	0.737528	1.12386	4.71376	2.35883	1.42411	0.899943	1.19575	0.922616	0.11667	3.38604	8.61623	3.33695	3.05255	1.69871	2.19625	2.20613	1.96827	0.451261	0.607544	0.418117	0.187642
AT1G01910	anion-transporting ATPase, putative; FUNCTIONS IN: ATP binding; INVOLVED IN: cellular metal ion homeostasis, anion transport; LOCATED IN: membrane; EXPRESSED IN: 24 plant structures; EXPRESSED DURING: 15 growth stages; CONTAINS InterPro DOMAIN/s: ATPase, anion-transporting (InterPro:IPR003348); BEST Arabidopsis thaliana protein match is: anion-transporting ATPase family protein (TAIR:AT5G60730.1)…	transport	anion-transporting ATPase, putative | chr1:313215-315902 REVERSE	transport.unspecified anions.arsenite-transporting ATPase	1365	31.9704	35.8083	38.5395	34.985	34.1493	29.3481	23.6546	35.5309	37.6695	45.0636	56.8898	42.9178	37.5717	34.7592	36.6436	34.4936	39.7268	38.8581	39.9065	42.3077	26.119	27.5322	27.2135	28.9813	35.0107	41.0366	41.4639	40.2312	60.4054	50.6634	47.1475	39.8357	25.3128	29.0682	46.2479	32.8024
AT1G01920	SET domain-containing protein; FUNCTIONS IN: molecular_function unknown; INVOLVED IN: biological_process unknown; LOCATED IN: cellular_component unknown; EXPRESSED IN: 21 plant structures; EXPRESSED DURING: 13 growth stages; CONTAINS InterPro DOMAIN/s: SET (InterPro:IPR001214); BEST Arabidopsis thaliana protein match is: ribulose-1,5 bisphosphate carboxylase oxygenase large subunit N-methyltransf…	regulation	SET domain-containing protein | chr1:316187-319644 FORWARD	not assigned.no ontology.SET domain-containing protein	1873	5.10528	6.30065	5.90576	3.31121	2.08749	3.42653	2.4773	2.5507	3.8581	5.34971	3.87078	4.66348	7.63738	7.91247	8.12761	8.31639	6.8884	5.53937	5.91706	7.77399	3.79221	4.4302	2.64569	2.57946	4.14572	6.03265	3.56259	4.74134	9.16427	5.74165	6.07712	4.22648	2.87083	3.91253	4.64494	3.7789
AT1G01930	zinc finger protein-related; FUNCTIONS IN: zinc ion binding; INVOLVED IN: biological_process unknown; LOCATED IN: intracellular; EXPRESSED IN: 24 plant structures; EXPRESSED DURING: 15 growth stages; CONTAINS InterPro DOMAIN/s: Zinc finger, C2H2-like (InterPro:IPR015880), Ankyrin (InterPro:IPR002110); Has 1722 Blast hits to 1411 proteins in 265 species: Archae - 1; Bacteria - 222; Metazoa - 535; …	function unknown	zinc finger protein-related | chr1:319836-322860 REVERSE	RNA.regulation of transcription.unclassified	1999	3.78827	2.99362	3.86059	3.00703	3.98803	5.46312	4.73802	3.94764	3.84477	3.89862	4.90783	3.91751	2.99491	3.48556	3.03357	3.07703	3.00873	4.19103	4.15808	3.69676	3.23016	3.27245	2.91416	2.75188	2.82502	4.85064	2.85774	3.2012	9.30594	6.02325	6.39081	4.57523	3.08902	4.0518	6.30313	3.41242
AT1G01940	peptidyl-prolyl cis-trans isomerase cyclophilin-type family protein; FUNCTIONS IN: peptidyl-prolyl cis-trans isomerase activity; INVOLVED IN: protein folding; LOCATED IN: cellular_component unknown; EXPRESSED IN: 23 plant structures; EXPRESSED DURING: 13 growth stages; CONTAINS InterPro DOMAIN/s: Cyclophilin-like (InterPro:IPR015891), Peptidyl-prolyl cis-trans isomerase, cyclophilin-type (InterPr…	cellular process	peptidyl-prolyl cis-trans isomerase cyclophilin-type family protein | chr1:323027-324917 FORWARD	cell.cycle.peptidylprolyl isomerase	736	11.161	19.4456	18.7865	13.2231	26.8376	32.4186	19.2379	26.2542	33.5976	52.3136	39.5828	30.829	32.1052	29.678	27.4454	23.3283	32.5554	46.5119	37.929	38.8977	21.3691	25.2326	20.9695	16.5082	42.4885	55.6378	44.157	40.7225	35.2876	29.2231	25.1229	14.9849	23.2843	23.5163	25.1552	19.9302
AT1G01950	Encodes a member of the armadillo/beta-catenin repeat kinesin motor family. Mutants have twisted roots due to abnormal cell file rotation; the phenotype is dependent on microtubules.	cellular process	Symbols: ARK2 | armadillo/beta-catenin repeat family protein / kinesin motor family protein | chr1:325379-330619 FORWARD	cell.organisation	2995	14.078	14.4756	14.4941	9.4458	10.0877	16.0024	13.3363	14.6981	12.803	12.5924	12.3811	15.152	12.772	14.2355	16.575	15.8538	11.8546	15.0979	14.5397	15.6633	10.98	10.2319	8.92951	10.2538	10.6062	14.7161	14.2974	13.6919	12.6625	11.6654	10.2789	9.78987	4.72581	5.84334	6.89719	5.66833
AT1G01960	embryo sac development arrest 10 (EDA10); FUNCTIONS IN: binding, ARF guanyl-nucleotide exchange factor activity, guanyl-nucleotide exchange factor activity; INVOLVED IN: megagametogenesis; LOCATED IN: cytosol, nucleus; EXPRESSED IN: 23 plant structures; EXPRESSED DURING: 13 growth stages; CONTAINS InterPro DOMAIN/s: SEC7-like (InterPro:IPR000904), Armadillo-type fold (InterPro:IPR016024), Protein…	regulation	Symbols: EDA10 | EDA10 (embryo sac development arrest 10); ARF guanyl-nucleotide exchange factor/ binding / guanyl-nucleotide exchange factor | chr1:330588-337582 REVERSE	signalling.G-proteins	5495	12.1344	9.9384	13.0963	6.34644	4.70351	9.17408	10.9511	11.0618	6.05837	5.39446	6.76029	8.07576	5.50538	7.8495	9.58203	10.0341	6.72607	14.378	13.024	17.4728	13.0015	9.13226	10.2708	13.0752	6.35891	9.80734	9.76704	13.1309	15.3486	10.6281	10.5057	11.5879	4.67804	5.35197	8.75858	6.93497
AT1G01970	pentatricopeptide (PPR) repeat-containing protein; FUNCTIONS IN: molecular_function unknown; INVOLVED IN: biological_process unknown; EXPRESSED IN: 22 plant structures; EXPRESSED DURING: 13 growth stages; CONTAINS InterPro DOMAIN/s: Pentatricopeptide repeat (InterPro:IPR002885); BEST Arabidopsis thaliana protein match is: NFD5 (NUCLEAR FUSION DEFECTIVE 5) (TAIR:AT1G19520.1); Has 7256 Blast hits t…	function unknown	pentatricopeptide (PPR) repeat-containing protein | chr1:338291-340077 FORWARD	not assigned.no ontology.pentatricopeptide (PPR) repeat-containing protein	1649	3.15236	2.33475	2.886	2.60377	1.7244	3.35841	2.84283	4.34577	5.95267	4.83863	4.15457	6.42334	4.43381	5.26495	3.55064	4.42785	3.1473	3.53285	3.1068	4.48139	4.30734	3.24817	2.82156	3.68407	3.68148	4.39799	3.98831	4.39544	4.52335	3.80686	4.92213	5.52302	2.69279	2.4559	4.47023	4.0434
AT1G01980	member of Reticuline oxidase-like family	enzyme, putative	Symbols: ATSEC1A, SEC1A | ATSEC1A; FAD binding / catalytic/ electron carrier/ oxidoreductase | chr1:340172-341999 REVERSE	misc.nitrilases, *nitrile lyases, berberine bridge enzymes, reticuline oxidases, troponine reductases	1828	5.23096	7.78353	10.6247	4.93249	3.99998	3.59583	5.39058	3.31353	6.14669	4.18719	16.1917	5.10782	11.2164	12.5239	10.5926	8.73899	5.81089	11.2604	9.38006	2.96455	9.20928	6.14842	4.13865	2.74763	4.24778	14.3131	16.6758	5.67964	8.30832	6.86818	14.1612	4.85607	4.63049	4.06159	11.8162	4.09638
AT1G01990	FUNCTIONS IN: molecular_function unknown; INVOLVED IN: biological_process unknown; LOCATED IN: cellular_component unknown; EXPRESSED IN: 22 plant structures; EXPRESSED DURING: 13 growth stages; BEST Arabidopsis thaliana protein match is: chloroplast lumen common family protein (TAIR:AT2G37400.1); Has 16 Blast hits to 16 proteins in 2 species: Archae - 0; Bacteria - 0; Metazoa - 0; Fungi - 0; Plan…	function unknown	FUNCTIONS IN: molecular_function unknown; INVOLVED IN: biological_process unknown; LOCATED IN: cellular_component unknown; EXPRESSED IN: 22 plant structures; EXPRESSED DURING: 13 growth stages; BEST Arabidopsis thaliana protein match is: chloroplast lumen common family protein (TAIR:AT2G37400.1); Has 16 Blast hits to 16 proteins in 2 species: Archae - 0; Bacteria - 0; Metazoa - 0; Fungi - 0; Plan…	not assigned.unknown	1176	0	0	0	0	0	0	0	0	0	0	0	0	0	0	0	0	0	0	0	0	0	0	0	0	0	0	0	0	0	0	0	0	0	0	0	0
AT1G02000	UDP-D-glucuronate 4-epimerase	cell wall	Symbols: GAE2 | GAE2 (UDP-D-GLUCURONATE 4-EPIMERASE 2); UDP-glucuronate 4-epimerase/ catalytic | chr1:345812-347592 FORWARD	cell wall.precursor synthesis.GAE	1781	34.7003	31.3213	34.4846	28.7955	29.9362	32.9259	21.6479	30.3932	32.9517	24.1712	29.5035	30.8074	40.9627	34.061	31.4659	43.8542	30.148	23.2086	23.3058	30.9503	24.8609	25.9822	29.6714	23.6623	38.5254	38.2681	31.0242	31.3841	19.0987	30.6246	29.5012	27.7476	31.0093	34.8932	22.6918	31.2168
AT1G02010	member of KEULE Gene Family	function unknown	SEC1A (SIMILAR TO ELECTRON CAREER 1A); protein transporter | chr1:347891-352480 FORWARD	0	2460	6.31323	4.93329	7.18924	4.77068	6.60521	10.2673	9.39197	8.42713	5.73914	5.60062	8.35475	4.50979	6.39646	5.86706	5.27019	5.59442	9.99648	18.2235	19.9331	10.8589	8.96193	9.47674	9.56445	8.6725	6.91555	9.80524	7.02516	8.7064	12.8591	9.01509	7.65311	6.24847	6.6138	6.46741	8.69335	6.85937
AT1G02020	nitroreductase family protein; FUNCTIONS IN: oxidoreductase activity, acting on NADH or NADPH, nitrogenous group as acceptor, oxidoreductase activity; INVOLVED IN: metabolic process; LOCATED IN: chloroplast; EXPRESSED IN: 23 plant structures; EXPRESSED DURING: 13 growth stages; CONTAINS InterPro DOMAIN/s: Nitroreductase (InterPro:IPR000415); Has 465 Blast hits to 402 proteins in 182 species: Arch…	function unknown	nitroreductase family protein | chr1:352637-354969 REVERSE	N-metabolism.misc	2258	2.89899	3.2989	3.44625	2.83114	4.8124	3.11735	3.32599	3.75931	3.44076	4.10885	2.66584	3.53486	2.93295	4.43271	4.0562	3.31202	1.89031	3.58744	2.70876	2.71515	2.02218	3.42206	2.54639	3.11414	3.65769	4.96856	3.38035	3.73049	7.08433	9.47976	7.06157	6.19479	4.42468	6.70436	8.74981	6.20101
AT1G02030	zinc finger (C2H2 type) family protein; FUNCTIONS IN: transcription factor activity, zinc ion binding, nucleic acid binding; INVOLVED IN: regulation of transcription; LOCATED IN: intracellular; CONTAINS InterPro DOMAIN/s: Zinc finger, C2H2-like (InterPro:IPR015880), Zinc finger, C2H2-type (InterPro:IPR007087); BEST Arabidopsis thaliana protein match is: zinc finger (C2H2 type) family protein (TAI…	regulation	zinc finger (C2H2 type) family protein | chr1:355321-357258 REVERSE	0	1938	0.264916	0.06478	0.0663684	0	0.052402	0.0267065	0.0246826	0.0440205	0	0.047873	0.0171603	0.0259027	0.0273379	0	0.0215797	0.0228337	0	0.0286288	0	0.0282453	0.0237988	0.0679621	0	0.0493652	0	0.0206749	0.0247705	0.0336935	0.0231856	0.0265506	0.0495636	0.0198287	0.0179003	0	0.11057	0.0529298
AT1G02040	zinc finger (C2H2 type) family protein; FUNCTIONS IN: transcription factor activity, zinc ion binding, nucleic acid binding; LOCATED IN: intracellular; CONTAINS InterPro DOMAIN/s: Zinc finger, C2H2-like (InterPro:IPR015880), Zinc finger, C2H2-type (InterPro:IPR007087); BEST Arabidopsis thaliana protein match is: zinc finger (C2H2 type) family protein (TAIR:AT4G35280.1); Has 5788 Blast hits to 328…	regulation	zinc finger (C2H2 type) family protein | chr1:358104-359078 REVERSE	0	975	0.855677	0.858419	0.59364	0.391441	1.19783	0.955518	1.12841	0.349997	5.91207	1.18946	5.18464	0.257433	0.434714	0.283583	0.214469	0.226932	3.88029	7.85291	6.75576	2.58258	0.189219	0.58538	0.116392	0.392491	0.217201	0.369858	0.295417	0.267889	0.460859	0.422195	0.34481	0.197067	0.0711604	0.0494478	0.307691	0.105208
AT1G02050	chalcone and stilbene synthase family protein; FUNCTIONS IN: transferase activity, transferring acyl groups other than amino-acyl groups, catalytic activity, acyltransferase activity; INVOLVED IN: phenylpropanoid biosynthetic process, pollen exine formation; EXPRESSED IN: 11 plant structures; EXPRESSED DURING: 6 growth stages; CONTAINS InterPro DOMAIN/s: Chalcone/stilbene synthase, N-terminal (In…	secondary metabolism	chalcone and stilbene synthase family protein | chr1:359117-360518 REVERSE	secondary metabolism.flavonoids.chalcones	1312	0	0	0	0	0	0	0	0.0325121	0	0	0	0	0	0	0	0	0	0	0	0	0	0	0	0	0	0	0	0	0	0	0	0	0	0	0	0
AT1G02060	pentatricopeptide (PPR) repeat-containing protein; INVOLVED IN: biological_process unknown; LOCATED IN: chloroplast; EXPRESSED IN: 11 plant structures; EXPRESSED DURING: 6 growth stages; CONTAINS InterPro DOMAIN/s: Pentatricopeptide repeat (InterPro:IPR002885); BEST Arabidopsis thaliana protein match is: pentatricopeptide (PPR) repeat-containing protein (TAIR:AT2G37230.1); Has 18912 Blast hits to…	function unknown	pentatricopeptide (PPR) repeat-containing protein | chr1:360918-363094 REVERSE	not assigned.no ontology.pentatricopeptide (PPR) repeat-containing protein	2177	0.147395	0.230673	0.324952	0.32871	0.396517	0.380393	0.373538	0.705379	0.326179	0.298321	0.21387	0.507298	0.194693	0.279415	0.32658	0.325231	0.334201	0	0.0240132	0.125722	0.48728	0.181503	0.417021	0.46143	0.486382	0.423317	0.463073	0.239956	0.247682	0.259993	0.308856	0.4766	0	0	0	0
AT1G02065	Encodes an SBP-box gene, a member of the SPL gene family. Mutants are affected in micro- and megasporogenesis, trichome formation on sepals, and stamen filament elongation.	regulation	Symbols: SPL8 | SPL8 (SQUAMOSA PROMOTER BINDING PROTEIN-LIKE 8); DNA binding | chr1:365209-367340 FORWARD	0	1609	0	0.130043	0.0399695	0.1779	0.504935	0.257339	0.148648	0.291619	0.259603	0.115324	0.0620076	0.0935974	0.263422	0.0687367	0.0779767	0.0550052	0.271307	0.13793	0	0.0340207	0.0286651	0.163717	0	0.0297296	0.0877443	0.0249024	0.059671	0.0811659	0.47475	0.351775	0.447736	0.167183	0.0646813	0.0299637	0.239722	0.0318763
AT1G02070	unknown protein; LOCATED IN: cellular_component unknown; EXPRESSED IN: 11 plant structures; EXPRESSED DURING: 6 growth stages; BEST Arabidopsis thaliana protein match is: unknown protein (TAIR:AT3G60520.1); Has 52 Blast hits to 52 proteins in 8 species: Archae - 0; Bacteria - 0; Metazoa - 0; Fungi - 0; Plants - 52; Viruses - 0; Other Eukaryotes - 0 (source: NCBI BLink).	function unknown	unknown protein | chr1:370257-370967 REVERSE	not assigned.unknown	604	7.01259	7.13631	8.73096	5.213	3.95123	4.37023	3.00948	4.4492	5.53246	7.14267	8.09395	8.22805	14.6487	11.9936	11.0093	13.1143	5.13946	4.96036	4.15444	2.53759	7.40702	5.23353	3.25665	4.9894	9.34971	10.7467	9.53747	9.08118	23.806	19.253	16.7777	18.8323	25.3288	18.5184	18.3065	11.7183
AT1G02074	unknown protein; Has 0 Blast hits to 0 proteins in 0 species (source: NCBI BLink).	function unknown	unknown protein | chr1:372064-372210 FORWARD	0	147	0	0	0	0	0	0	0	0	0	0	0	0	0	0	0	0	0	0	0	0	0	0	0	0	0	0	0	0	0	0	0	0	0	0	0	0
AT1G02080	transcriptional regulator-related; FUNCTIONS IN: transcription regulator activity; LOCATED IN: membrane; EXPRESSED IN: 25 plant structures; EXPRESSED DURING: 15 growth stages; CONTAINS InterPro DOMAIN/s: CCR4-Not complex component, Not1 (InterPro:IPR007196); Has 1072 Blast hits to 502 proteins in 170 species: Archae - 0; Bacteria - 115; Metazoa - 354; Fungi - 245; Plants - 79; Viruses - 0; Other …	regulation	transcriptional regulator-related | chr1:373501-386847 FORWARD	RNA.regulation of transcription.putative transcription regulator	7495	7.61204	6.62196	8.17724	3.83182	4.83725	8.53528	9.98821	10.3524	4.83184	4.49345	4.95634	9.53756	5.3723	6.97228	10.7804	10.3913	3.90877	7.97261	7.58867	10.7945	9.22442	5.86357	6.45511	9.61804	4.91636	8.30761	7.13514	9.75767	17.8596	11.3002	11.5598	10.6491	4.29063	4.88227	8.65717	5.85084
AT1G02090	encodes a phosphoprotein that is a subunit of the COP9 signalosome. Mutants exhibit constitutive photomorphogenic phenotype.	regulation	Symbols: FUS5, CSN7, COP15, ATCSN7 | FUS5 (FUSCA 5); MAP kinase kinase | chr1:387277-389647 REVERSE	development.unspecified	1064	25.2722	28.3181	28.952	26.2298	45.528	43.9256	31.6502	35.1991	33.2904	35.0533	43.0712	27.27	33.6607	28.4289	27.6321	27.3246	24.4342	25.7076	30.1181	23.2025	21.6306	22.2819	19.0203	19.062	30.9164	38.3357	30.5898	33.14	47.2987	41.0093	37.5099	28.4599	21.7795	24.1964	28.4371	20.9205
AT1G02100	leucine carboxyl methyltransferase family protein; FUNCTIONS IN: methyltransferase activity; INVOLVED IN: biological_process unknown; LOCATED IN: cellular_component unknown; EXPRESSED IN: 22 plant structures; EXPRESSED DURING: 14 growth stages; CONTAINS InterPro DOMAIN/s: Leucine carboxyl methyltransferase, LCTM1 1 (InterPro:IPR016651), Leucine carboxyl methyltransferase (InterPro:IPR007213); Has…	enzyme, putative	leucine carboxyl methyltransferase family protein | chr1:389823-392811 FORWARD	not assigned.no ontology	1431	7.6688	7.04776	6.11202	5.16741	11.0355	12.0803	10.8305	11.1185	6.80113	8.72022	10.6673	8.76999	6.33104	5.95108	5.7574	5.50441	5.59266	6.55244	6.53915	6.19691	5.76929	4.32593	4.4145	6.21753	8.97794	11.704	12.1439	10.3582	7.66166	7.83871	6.51102	5.07541	3.73331	4.31243	4.88168	4.30096
AT1G02110	proline-rich family protein; FUNCTIONS IN: molecular_function unknown; INVOLVED IN: N-terminal protein myristoylation; LOCATED IN: plasma membrane; EXPRESSED IN: 22 plant structures; EXPRESSED DURING: 14 growth stages; CONTAINS InterPro DOMAIN/s: Protein of unknown function DUF630 (InterPro:IPR006868), Protein of unknown function DUF632 (InterPro:IPR006867); BEST Arabidopsis thaliana protein matc…	function unknown	proline-rich family protein | chr1:392939-395554 FORWARD	not assigned.no ontology.proline rich family	2160	4.93203	4.76601	4.82332	2.73873	3.29114	2.94729	2.41389	3.6139	7.58049	6.55029	9.09942	7.97148	8.63391	6.37471	7.66727	7.47772	5.16474	4.54649	5.03405	5.19517	6.27773	4.91882	4.34313	3.94195	4.80406	3.93259	3.91154	3.38582	6.67765	8.12323	7.84888	5.6041	2.77847	2.79002	3.09523	3.44301
AT1G02120	Encodes VAD1 (Vascular Associated Death1), a regulator of cell death and defense responses in vascular tissues. VAD1 is a putative membrane associated protein and contains a GRAM domain. vad1 is a lesion mimic mutant that exhibits light conditional appearance of propagative HR (hypersensitive response)-like lesions along the vascular system.	regulation	Symbols: VAD1 | VAD1 (VASCULAR ASSOCIATED DEATH1) | chr1:395761-399897 FORWARD	not assigned.no ontology	1974	6.82721	6.29627	8.66602	4.54351	5.01602	7.28901	4.79803	3.97603	6.53847	8.06049	6.68842	7.09506	4.34797	3.97792	3.79232	4.16961	5.18453	8.06661	5.0317	6.96028	7.75711	5.24885	4.48408	6.34891	5.47129	6.84037	5.30149	6.38425	13.5439	6.59479	4.86597	6.52149	4.8328	5.3487	6.03559	4.54689
AT1G02130	Belongs to the Rab1 GTPase subfamily. This small GTP-binding protein is required in ER to Golgi transportation.	regulation	Symbols: ATRAB1B, ARA5, ARA-5, ATRABD2A, RABD2A | ARA-5 (ARABIDOPSIS RAS 5); GTP binding | chr1:400035-401882 REVERSE	signalling.G-proteins	1021	188.002	190.14	208.806	185.734	164.915	181.632	141.959	143.426	149.407	179.104	184.394	125.425	165.221	152.031	136.688	144.717	148.029	197.096	195.999	159.929	168.045	132.399	152.976	155.124	148.094	199.28	174.295	175.237	247.29	196.094	156.265	152.019	153.645	147.137	178.522	134.326
AT1G02140	MAGO NASHI (MAGO); FUNCTIONS IN: protein binding; INVOLVED IN: embryonic development ending in seed dormancy, pollen tube guidance, sex determination; LOCATED IN: in 6 components; EXPRESSED IN: 25 plant structures; EXPRESSED DURING: 15 growth stages; CONTAINS InterPro DOMAIN/s: Mago nashi protein (InterPro:IPR004023); Has 348 Blast hits to 348 proteins in 146 species: Archae - 0; Bacteria - 0; Me…	function unknown	Symbols: MEE63, MAGO, HAP1 | MAGO (MAGO NASHI); protein binding | chr1:403190-404456 REVERSE	not assigned.no ontology	785	98.0214	109.284	89.4619	96.6291	132.862	125.14	80.192	105.634	124.778	131.366	97.0589	109.096	124.252	116.515	125.944	125.032	68.7701	68.9114	72.7212	70.0106	67.7437	48.3219	50.5006	57.8894	82.1905	90.7525	82.0676	72.9508	149.913	103.893	91.1598	97.3675	67.2602	62.3987	80.0361	67.819
AT1G02145	transferase, transferring glycosyl groups; FUNCTIONS IN: transferase activity, transferring glycosyl groups; INVOLVED IN: GPI anchor biosynthetic process; LOCATED IN: endomembrane system, intrinsic to endoplasmic reticulum membrane; CONTAINS InterPro DOMAIN/s: Alg9-like mannosyltransferase (InterPro:IPR005599); BEST Arabidopsis thaliana protein match is: mannosyltransferase, putative (TAIR:AT5G14…	enzyme, putative	transferase, transferring glycosyl groups | chr1:404600-408619 FORWARD	0	1643	5.03876	3.97339	4.46224	2.81653	3.89408	4.59924	2.91144	3.21931	2.79653	3.19048	2.69212	3.45255	3.45036	3.19743	2.59634	3.25895	3.42448	6.38235	4.86813	4.13127	3.76163	2.56527	3.40745	2.27092	2.49193	4.48722	3.33086	3.2192	6.09874	3.82076	2.71852	2.17518	1.71025	1.76062	3.02581	1.59205
AT1G02150	pentatricopeptide (PPR) repeat-containing protein; FUNCTIONS IN: binding; LOCATED IN: chloroplast; EXPRESSED IN: 22 plant structures; EXPRESSED DURING: 13 growth stages; CONTAINS InterPro DOMAIN/s: Pentatricopeptide repeat (InterPro:IPR002885), Tetratricopeptide-like helical (InterPro:IPR011990); BEST Arabidopsis thaliana protein match is: pentatricopeptide (PPR) repeat-containing protein (TAIR:A…	function unknown	pentatricopeptide (PPR) repeat-containing protein | chr1:408622-410611 FORWARD	RNA.regulation of transcription.putative transcription regulator	1910	14.9183	16.3229	16.0609	15.3361	8.82625	12.2483	12.3469	20.8813	14.6523	9.81211	13.0241	16.7419	16.0052	13.318	14.2762	16.9361	9.98007	12.4618	13.8766	14.1577	11.5426	11.1713	10.3183	13.6993	12.0114	12.5238	9.87753	12.2733	11.4805	11.0723	12.472	13.3392	5.37615	7.72395	9.71575	9.72073
AT1G02160	FUNCTIONS IN: molecular_function unknown; INVOLVED IN: biological_process unknown; LOCATED IN: cellular_component unknown; EXPRESSED IN: 24 plant structures; EXPRESSED DURING: 14 growth stages; CONTAINS InterPro DOMAIN/s: CHCH (InterPro:IPR010625); Has 45 Blast hits to 45 proteins in 24 species: Archae - 0; Bacteria - 0; Metazoa - 3; Fungi - 29; Plants - 13; Viruses - 0; Other Eukaryotes - 0 (sou…	function unknown	FUNCTIONS IN: molecular_function unknown; INVOLVED IN: biological_process unknown; LOCATED IN: cellular_component unknown; EXPRESSED IN: 24 plant structures; EXPRESSED DURING: 14 growth stages; CONTAINS InterPro DOMAIN/s: MTCP1 (InterPro:IPR009069), CHCH (InterPro:IPR010625); Has 27 Blast hits to 27 proteins in 14 species: Archae - 0; Bacteria - 0; Metazoa - 2; Fungi - 16; Plants - 9; Viruses - 0…	not assigned.unknown	485	12.4382	22.0888	18.2988	16.4269	21.2533	26.0387	11.6382	21.2839	11.3683	17.0252	11.7941	11.5924	13.2179	9.57751	9.74398	10.1277	9.00068	11.8973	6.79058	7.78767	10.5558	6.97025	9.20333	7.98892	4.6575	7.5179	3.66226	2.01953	21.6794	15.8078	10.5957	17.1936	8.58327	8.35005	7.51102	8.98878
AT1G02170	Metacaspase AtMCP1b. Arginine/lysine-specific cysteine protease activity. Induces apoptosis in yeast. Contains Pfam profile PF00656: ICE-like protease (caspase) p20 domain	protein degradation	Symbols: LOL3, ATMCPB1, MCP1B, AMC1, ATMC1 | AMC1 (METACASPASE 1); cysteine-type endopeptidase | chr1:411779-413554 FORWARD	protein.degradation	1336	35.5465	22.1769	41.6866	23.0678	28.2013	33.7429	20.2654	18.1032	25.2621	22.257	29.8216	13.7898	22.8024	21.9374	19.1891	15.402	23.1627	85.7155	85.3801	25.7308	21.2314	18.7313	21.6034	17.3294	22.7199	59.0522	23.3559	38.2697	40.6623	31.6972	23.4025	22.5794	17.1636	18.9815	33.6184	13.7052
AT1G02180	ferredoxin-related; FUNCTIONS IN: molecular_function unknown; INVOLVED IN: biological_process unknown; LOCATED IN: endomembrane system; EXPRESSED IN: 23 plant structures; EXPRESSED DURING: 15 growth stages; Has 20 Blast hits to 20 proteins in 6 species: Archae - 0; Bacteria - 0; Metazoa - 0; Fungi - 0; Plants - 20; Viruses - 0; Other Eukaryotes - 0 (source: NCBI BLink).	photosynthesis	ferredoxin-related | chr1:413522-414645 REVERSE	PS.lightreaction.other electron carrier (ox/red).ferredoxin	918	1.25835	1.04848	0.420333	0.727555	0.387193	0.281902	0.260539	0.418195	0.455011	0.151598	0.0362274	0.437468	0.634846	0.361429	0.273343	0.482045	0.158509	0.241754	0.398624	0.178887	0.200968	0.143476	0.123618	0.416862	0.845853	1.04753	0.261467	0.213392	0	0.112102	0.313903	0.209303	0	0.0525181	0.0466852	0.502833
AT1G02190	CER1 protein, putative; FUNCTIONS IN: oxidoreductase activity, iron ion binding, catalytic activity; INVOLVED IN: oxidation reduction, fatty acid biosynthetic process; LOCATED IN: endoplasmic reticulum; EXPRESSED IN: 11 plant structures; EXPRESSED DURING: 6 growth stages; CONTAINS InterPro DOMAIN/s: Fatty acid hydroxylase (InterPro:IPR006694); BEST Arabidopsis thaliana protein match is: catalytic…	lipids	CER1 protein, putative | chr1:415079-418010 FORWARD	secondary metabolism.wax	2173	0.620199	1.21326	1.27261	0.307361	1.82266	26.5098	0.946572	2.84634	0.653558	1.30222	0.306091	1.20127	0.0487628	0.101792	0.0962298	0.0203643	16.3837	6.94489	11.6678	11.7892	21.3312	20.0021	13.2822	12.7677	3.7358	3.20838	3.88814	1.32219	24.9379	7.26953	14.123	7.30364	0	0.0221867	0.0986125	0.0236028
AT1G02210	regulator of shoot apical meristem-related; FUNCTIONS IN: DNA binding; INVOLVED IN: regulation of transcription; LOCATED IN: cellular_component unknown; CONTAINS InterPro DOMAIN/s: No apical meristem (NAM) protein (InterPro:IPR003441); BEST Arabidopsis thaliana protein match is: ANAC004 (Arabidopsis NAC domain containing protein 4); transcription factor (TAIR:AT1G02230.1); Has 256 Blast hits to 2…	regulation	regulator of shoot apical meristem-related | chr1:427548-427811 REVERSE	0	264	0	0	0	0	0	0	0	0	0	0	0	0	0	0	0	0	0	0	0	0	0	0	0	0	0	0	0	0	0	0	0	0	0	0	0	0
AT1G02220	Arabidopsis NAC domain containing protein 3 (ANAC003); FUNCTIONS IN: transcription factor activity; INVOLVED IN: multicellular organismal development, regulation of transcription; LOCATED IN: cellular_component unknown; EXPRESSED IN: 17 plant structures; EXPRESSED DURING: LP.06 six leaves visible, 4 anthesis, LP.04 four leaves visible, 4 leaf senescence stage, petal differentiation and expansion …	regulation	Symbols: ANAC003 | ANAC003 (Arabidopsis NAC domain containing protein 3); transcription factor | chr1:428814-430647 REVERSE	development.unspecified	1353	0	0	0	0	0	0	0	0	0	0	0	0	0	0	0	0	0	0	0	0	0	0	0	0	0	0	0	0	0	0	0	0	0	0	0	0
AT1G02230	Arabidopsis NAC domain containing protein 4 (ANAC004); FUNCTIONS IN: transcription factor activity; INVOLVED IN: multicellular organismal development, regulation of transcription; LOCATED IN: cellular_component unknown; CONTAINS InterPro DOMAIN/s: No apical meristem (NAM) protein (InterPro:IPR003441); BEST Arabidopsis thaliana protein match is: anac005 (Arabidopsis NAC domain containing protein 5…	regulation	Symbols: ANAC004 | ANAC004 (Arabidopsis NAC domain containing protein 4); transcription factor | chr1:435174-436776 REVERSE	0	1081	0	0	0	0	0	0	0	0	0	0	0	0	0	0	0	0	0	0	0	0	0	0	0	0	0	0	0	0	0	0	0	0	0	0	0	0
AT1G02260	transmembrane protein, putative; FUNCTIONS IN: citrate transmembrane transporter activity, transporter activity; INVOLVED IN: citrate transport; LOCATED IN: endomembrane system, integral to membrane; EXPRESSED IN: 23 plant structures; EXPRESSED DURING: 13 growth stages; CONTAINS InterPro DOMAIN/s: Divalent ion symporter (InterPro:IPR004680); Has 5612 Blast hits to 3945 proteins in 1017 species: A…	function unknown	transmembrane protein, putative | chr1:440441-442877 REVERSE	not assigned.no ontology	2146	58.8826	42.0039	58.9468	42.5271	27.8259	40.2288	36.8904	31.2465	21.4106	41.2875	34.76	24.1172	44.3646	32.3134	26.4259	44.5404	30.8516	40.3838	41.0711	44.3578	35.2471	26.9641	22.8092	19.125	28.5519	34.8961	39.8627	34.2617	68.3638	43.3747	41.358	34.7572	33.2358	29.8346	36.2867	25.7401
AT1G02270	endonuclease/exonuclease/phosphatase family protein / calcium-binding EF hand family protein; FUNCTIONS IN: catalytic activity, calcium ion binding; INVOLVED IN: response to cold; LOCATED IN: nucleus; EXPRESSED IN: 22 plant structures; EXPRESSED DURING: 13 growth stages; CONTAINS InterPro DOMAIN/s: EF-HAND 1 (InterPro:IPR018247), EF-HAND 2 (InterPro:IPR018249), EF-Hand type (InterPro:IPR011992), …	function unknown	endonuclease/exonuclease/phosphatase family protein / calcium-binding EF hand family protein | chr1:443149-446235 REVERSE	signalling.calcium	1645	17.4777	17.0953	22.245	16.7046	8.55038	9.15584	11.6607	9.36095	3.96117	4.935	11.8875	8.5751	4.63783	9.37893	13.9829	5.67605	10.0546	9.30892	17.701	14.7081	9.53283	10.3554	11.0147	9.77053	4.33412	3.92154	9.60106	4.76338	4.75287	7.28816	9.07991	7.89587	14.4457	14.0678	20.3213	14.2175
AT1G02280	Encodes a GTP-binding GTP-ase. Component of the chloroplast protein import machinery. Required for import of POR B into plastids. Toc33 phosphorylation may not play an important role in vivo.	chloroplast process	Symbols: TOC33, ATTOC33, PPI1 | TOC33 (TRANSLOCON AT THE OUTER ENVELOPE MEMBRANE OF CHLOROPLASTS 33); GTP binding / GTPase/ protein binding | chr1:448463-450425 REVERSE	protein.targeting.chloroplast	1173	31.3493	31.1094	25.9876	25.9886	18.6141	20.9147	15.1701	45.0559	34.2208	18.2313	23.7589	25.0783	30.4877	24.6558	18.8963	27.9167	20.7164	19.4402	28.389	22.9131	16.0425	16.0568	15.1889	18.351	29.3073	33.407	27.0106	23.8814	20.3408	20.7926	27.4324	26.8636	12.4212	15.7417	15.8933	28.9019
AT1G02290	unknown protein; FUNCTIONS IN: molecular_function unknown; INVOLVED IN: biological_process unknown; LOCATED IN: cellular_component unknown; BEST Arabidopsis thaliana protein match is: unknown protein (TAIR:AT3G45830.1); Has 80 Blast hits to 80 proteins in 23 species: Archae - 0; Bacteria - 0; Metazoa - 43; Fungi - 0; Plants - 35; Viruses - 0; Other Eukaryotes - 2 (source: NCBI BLink).	function unknown	unknown protein | chr1:450527-452737 REVERSE	0	1695	0	0	0	0	0	0	0	0	0	0	0	0	0	0	0	0	0	0	0	0	0	0	0	0	0	0	0	0	0	0	0	0	0	0	0	0
AT1G02300	cathepsin B-like cysteine protease, putative; FUNCTIONS IN: cysteine-type endopeptidase activity, cysteine-type peptidase activity; INVOLVED IN: proteolysis, regulation of catalytic activity; LOCATED IN: endomembrane system; EXPRESSED IN: 22 plant structures; EXPRESSED DURING: 13 growth stages; CONTAINS InterPro DOMAIN/s: Peptidase C1A, papain (InterPro:IPR013128), Peptidase C1A, cathepsin B (Int…	protein degradation	cathepsin B-like cysteine protease, putative | chr1:453288-455463 FORWARD	protein.degradation.cysteine protease	1227	0	0	0.0524132	0.116643	0	0	0	0	0	0	0	0	0.172717	0	0	0.036065	0	0.045218	0.0426053	0	0	0.0357812	0.123316	0	0	0	0.0391241	0	0.0366208	0	0.117426	0	0	0	0.0349283	0.0418003
AT1G02310	glycosyl hydrolase family protein 5 / cellulase family protein / (1-4)-beta-mannan endohydrolase, putative; FUNCTIONS IN: cation binding, hydrolase activity, hydrolyzing O-glycosyl compounds, catalytic activity; INVOLVED IN: carbohydrate metabolic process; LOCATED IN: endomembrane system; EXPRESSED IN: 7 plant structures; EXPRESSED DURING: 4 anthesis, petal differentiation and expansion stage, D …	minor sugar metabolism	glycosyl hydrolase family protein 5 / cellulase family protein / (1-4)-beta-mannan endohydrolase, putative | chr1:458133-460696 REVERSE	misc.gluco-, galacto- and mannosidases	1390	3.50889	3.16117	6.1535	1.99065	1.89959	1.60112	1.68627	1.87195	1.44242	1.10132	2.17724	1.62516	0.800429	2.58591	1.47428	1.08242	1.88431	1.71637	1.84285	2.40223	1.82497	2.46365	4.08208	1.85833	2.03138	1.81603	3.79898	1.2214	2.42448	6.55219	4.97548	6.66272	1.99659	2.46261	1.54162	1.73423
AT1G02320	unknown protein; FUNCTIONS IN: molecular_function unknown; INVOLVED IN: biological_process unknown; LOCATED IN: cellular_component unknown; Has 0 Blast hits to 0 proteins in 0 species (source: NCBI BLink).	function unknown	unknown protein | chr1:461828-461974 FORWARD	not assigned.unknown	147	0	0	0	0	0	0	0	0	0	0	0	0	0	0	0	0	0	0	0	0	0	0	0	0	0	0	0	0	0	0	0	0	0	0	0	0
AT1G02330	FUNCTIONS IN: molecular_function unknown; INVOLVED IN: biological_process unknown; LOCATED IN: cellular_component unknown; EXPRESSED IN: 23 plant structures; EXPRESSED DURING: 15 growth stages; CONTAINS InterPro DOMAIN/s: Hepatocellular carcinoma-associated antigen 59 (InterPro:IPR010756); Has 1111 Blast hits to 862 proteins in 155 species: Archae - 2; Bacteria - 54; Metazoa - 381; Fungi - 93; Pl…	function unknown	FUNCTIONS IN: molecular_function unknown; INVOLVED IN: biological_process unknown; LOCATED IN: cellular_component unknown; EXPRESSED IN: 23 plant structures; EXPRESSED DURING: 15 growth stages; CONTAINS InterPro DOMAIN/s: Hepatocellular carcinoma-associated antigen 59 (InterPro:IPR010756); Has 1111 Blast hits to 862 proteins in 155 species: Archae - 2; Bacteria - 54; Metazoa - 381; Fungi - 93; Pl…	not assigned.no ontology	1058	4.18538	6.80325	7.90211	5.36589	4.79939	4.25603	5.01859	5.96698	7.14592	6.13843	8.48707	5.07688	13.5707	10.5057	9.68456	9.95454	4.90538	5.29654	5.68225	4.50125	5.66718	3.8592	5.0055	3.66222	15.2123	18.8599	15.9261	13.5163	14.2701	11.7695	11.1216	8.09969	5.3446	4.01004	7.89897	3.97513
AT1G02335	GERMIN-LIKE PROTEIN SUBFAMILY 2 MEMBER 2 PRECURSOR. (GL22); FUNCTIONS IN: manganese ion binding, nutrient reservoir activity; LOCATED IN: endomembrane system, apoplast; CONTAINS InterPro DOMAIN/s: Cupin, RmlC-type (InterPro:IPR011051), Cupin 1 (InterPro:IPR006045), RmlC-like jelly roll fold (InterPro:IPR014710), Germin (InterPro:IPR001929); BEST Arabidopsis thaliana protein match is: GLP10 (GERMI…	function unknown	Symbols: GL22 | GL22 (GERMIN-LIKE PROTEIN SUBFAMILY 2 MEMBER 2 PRECURSOR.); manganese ion binding / nutrient reservoir | chr1:463855-464924 REVERSE	0	832	11.5702	12.4236	10.7443	7.85557	16.6614	17.0451	9.88894	7.63909	5.92412	5.68711	14.1101	3.1978	10.2523	6.04829	3.51863	3.56354	12.8838	47.8804	26.7038	9.80309	6.15331	10.0788	5.0012	3.50713	8.73894	33.9518	8.5971	10.8307	7.34494	4.9476	5.7725	3.46407	2.62682	3.18706	4.84202	1.97265
AT1G02340	Encodes a light-inducible, nuclear bHLH protein involved in phytochrome signaling. Mutants exhibit a long-hypocotyl phenotype only under far-red light but not under red light and are defective in other phytochrome A-related responses. Mutants also show blue light response defects. HFR1 interacts with COP1, co-localizes to the nuclear specks and is ubiquinated by COP1.	regulation	Symbols: HFR1, RSF1, FBI1, REP1 | HFR1 (LONG HYPOCOTYL IN FAR-RED); DNA binding / protein binding / transcription factor | chr1:465718-467844 REVERSE	signalling.light	1253	0	0	0	0	0	0	0	0	0	0	0	0	0	0	0	0	0	0	0	0	0	0	0	0	0	0	0	0	0	0	0	0	0	0	0	0
AT1G02350	protoporphyrinogen oxidase-related; FUNCTIONS IN: molecular_function unknown; INVOLVED IN: siroheme biosynthetic process; Has 0 Blast hits to 0 proteins in 0 species (source: NCBI BLink).	enzyme, putative	protoporphyrinogen oxidase-related | chr1:469818-470693 FORWARD	0	423	11.5304	11.3771	9.12213	8.79701	0.120041	0.122358	0.339255	1.00841	16.0958	12.7213	10.8497	25.5151	12.1493	11.3735	14.7314	18.7259	10.0906	12.7229	10.3812	15.3995	11.1216	11.2094	11.9831	13.5702	9.84593	12.5035	11.6892	13.7388	10.8351	11.6777	12.9435	18.0785	10.6614	8.66213	5.77506	13.7013
AT1G02360	chitinase, putative; FUNCTIONS IN: chitinase activity; INVOLVED IN: cell wall macromolecule catabolic process; LOCATED IN: endomembrane system; EXPRESSED IN: stem, leaf whorl, cotyledon, root; CONTAINS InterPro DOMAIN/s: Glycoside hydrolase, family 19 (InterPro:IPR016283), Glycoside hydrolase, family 19, catalytic (InterPro:IPR000726); BEST Arabidopsis thaliana protein match is: chitinase, putati…	function unknown	chitinase, putative | chr1:471990-473160 REVERSE	stress.biotic	1011	2.85649	3.80812	6.29752	3.39752	1.70765	0.716718	1.27749	1.89863	26.4833	9.45215	59.2108	3.42607	36.6306	9.29849	7.65279	5.64636	2.73463	4.9391	8.27327	2.05746	11.3594	6.34017	8.00696	3.78515	9.00707	16.2095	7.88217	3.29396	13.8223	6.3619	11.6861	5.01732	0.857832	1.95517	5.04449	1.16681
AT1G02370	pentatricopeptide (PPR) repeat-containing protein; EXPRESSED IN: 12 plant structures; EXPRESSED DURING: 6 growth stages; CONTAINS InterPro DOMAIN/s: Pentatricopeptide repeat (InterPro:IPR002885); BEST Arabidopsis thaliana protein match is: pentatricopeptide (PPR) repeat-containing protein (TAIR:AT4G01990.1); Has 3083 Blast hits to 1840 proteins in 75 species: Archae - 0; Bacteria - 2; Metazoa - 4…	function unknown	pentatricopeptide (PPR) repeat-containing protein | chr1:474500-476511 FORWARD	RNA.regulation of transcription.putative transcription regulator	1758	0	0	0	0.027137	0	0	0	0	0	0.0527747	0.0189174	0	0.030137	0	0	0	0	0.03156	0	0	0	0	0.0215172	0	0.0401538	0.0227918	0.0273068	0.0742867	0	0	0	0	0	0	0	0
AT1G02380	unknown protein; FUNCTIONS IN: molecular_function unknown; INVOLVED IN: biological_process unknown; LOCATED IN: cellular_component unknown; BEST Arabidopsis thaliana protein match is: unknown protein (TAIR:AT4G01960.1); Has 31 Blast hits to 31 proteins in 5 species: Archae - 0; Bacteria - 0; Metazoa - 0; Fungi - 0; Plants - 31; Viruses - 0; Other Eukaryotes - 0 (source: NCBI BLink).	function unknown	unknown protein | chr1:477000-478971 FORWARD	0	1342	0	0	0	0	0	0	0	0	0	0	0	0	0	0	0	0	0	0	0	0	0	0	0	0	0	0	0	0	0	0	0	0	0	0	0	0
AT1G02390	Encodes a member of a family of proteins with glycerol-3-phosphate acyltransferase activity.	lipids	Symbols: ATGPAT2, GPAT2 | GPAT2 (GLYCEROL-3-PHOSPHATE ACYLTRANSFERASE 2); acyltransferase | chr1:480852-483292 FORWARD	lipid metabolism.Phospholipid synthesis	1791	20.102	13.2717	10.521	14.7036	13.467	8.81405	10.3095	16.5527	11.8943	17.7941	21.8555	11.5759	19.3168	8.76875	6.88852	10.229	20.0135	8.67399	11.7338	13.1118	18.2583	16.1053	12.9893	17.0934	19.1157	19.4635	15.2513	12.9065	21.6264	28.3276	22.8739	16.9719	18.4397	16.3936	24.9341	15.149
AT1G02391	unknown protein; Has 0 Blast hits to 0 proteins in 0 species (source: NCBI BLink).	function unknown	unknown protein | chr1:483764-483919 REVERSE	0	156	0	0	0	0	0	0	0	0	0	0	0	0	0	0	0	0	0	0	0	0	0	0	0	0	0	0	0	0	0	0	0	0	0	0	0	0
AT1G02400	Encodes a gibberellin 2-oxidase.	hormone metabolism	Symbols: ATGA2OX4, ATGA2OX6, DTA1, GA2OX6 | GA2OX6 (GIBBERELLIN 2-OXIDASE 6); gibberellin 2-beta-dioxygenase | chr1:486801-489577 FORWARD	hormone metabolism.gibberelin.synthesis-degradation.GA2 oxidase	1339	0.0479281	0.437543	0.384233	0.320658	0.151688	0.115961	0.178622	0.222995	0.218365	0.242511	0.372555	0.0374902	0.830916	1.07376	0.749601	0.627918	0.543357	0.78728	0.663707	0.0817616	1.03336	0.819708	0.508507	0.142897	0.158156	0.538628	1.07555	0.292597	0.134231	0.115284	0.17934	0.0286991	0.0259079	0.0360057	0.0960202	0
AT1G02405	proline-rich family protein; FUNCTIONS IN: molecular_function unknown; INVOLVED IN: biological_process unknown; LOCATED IN: anchored to membrane; BEST Arabidopsis thaliana protein match is: proline-rich family protein (TAIR:AT1G70990.1); Has 43114 Blast hits to 16780 proteins in 897 species: Archae - 84; Bacteria - 5479; Metazoa - 15161; Fungi - 3897; Plants - 10314; Viruses - 1979; Other Eukaryo…	function unknown	proline-rich family protein | chr1:489979-490505 REVERSE	0	527	1.82664	5.55855	1.46439	0.995778	0.0963521	0	0.0907683	0.404704	9.35269	2.99284	1.89317	4.00071	8.04263	5.77121	4.36467	5.37402	2.11686	0.42112	1.88474	2.59675	0.262555	0.749776	0.287114	0.181537	6.69737	4.63784	2.55057	1.85858	2.04632	1.46456	1.367	1.02086	0.19748	0.182966	0.162645	0.194645
AT1G02410	cytochrome c oxidase assembly protein CtaG / Cox11 family; FUNCTIONS IN: copper ion binding; INVOLVED IN: biological_process unknown; EXPRESSED IN: 24 plant structures; EXPRESSED DURING: 15 growth stages; CONTAINS InterPro DOMAIN/s: Cytochrome c oxidase assembly protein CtaG/Cox11 (InterPro:IPR007533); Has 2371 Blast hits to 2371 proteins in 476 species: Archae - 0; Bacteria - 724; Metazoa - 77; …	mitochondrial electron transfer/ATPase	cytochrome c oxidase assembly protein CtaG / Cox11 family | chr1:490925-492926 FORWARD	mitochondrial electron transport / ATP synthesis.cytochrome c oxidase	1176	18.8817	18.8956	20.398	19.3099	19.7324	22.6658	19.4431	21.1828	17.4042	21.6561	23.3024	17.3734	18.5163	15.8466	17.6746	15.8794	15.5492	15.1916	23.7823	15.5467	17.1389	15.1945	19.2031	12.4062	12.9055	19.114	17.7162	18.1568	15.0925	11.8574	14.6205	9.18223	9.38065	10.1671	13.9941	8.24286
AT1G02420	pentatricopeptide (PPR) repeat-containing protein; FUNCTIONS IN: molecular_function unknown; INVOLVED IN: biological_process unknown; LOCATED IN: endomembrane system; EXPRESSED IN: 14 plant structures; EXPRESSED DURING: 7 growth stages; CONTAINS InterPro DOMAIN/s: Pentatricopeptide repeat (InterPro:IPR002885); BEST Arabidopsis thaliana protein match is: pentatricopeptide (PPR) repeat-containing p…	function unknown	pentatricopeptide (PPR) repeat-containing protein | chr1:493683-495158 FORWARD	not assigned.no ontology.pentatricopeptide (PPR) repeat-containing protein	1476	0.0434795	0	0.0435711	0.0323217	0.0344021	0.105198	0.0648169	0.0288996	0.141497	0.0628577	0.067595	0.0680209	0.107685	0	0.0283343	0.119923	0	0.0751796	0	0.0741726	0.0624961	0.0297449	0	0.0324085	0	0.0271463	0	0.0442398	0.0608858	0.0697223	0.162694	0.0781059	0	0	0	0
AT1G02430	A member of ARF GTPase family. A thaliana has 21 members of this family, known to be essential for vesicle coating and uncoating and functions in GTP-binding. Gene encoding ADP-ribosylation factor and similar to other ARFs and ARF-like proteins.	cellular process	Symbols: ATARFD1B | ATARFD1B (ADP-ribosylation factor D1B); GTP binding | chr1:495050-496062 REVERSE	protein.postranslational modification	698	0	0	0	0	0	0	0	0	0	0	0	0	0	0	0	0	0	0	0	0	0	0	0	0	0	0	0	0	0	0	0	0	0	0	0	0
AT1G02450	NIMIN1 modulates PR gene expression according the following model: NPR1 forms a ternary complex with NIMIN1 and TGA factors upon SAR induction that binds to a positive regulatory cis-element of the PR-1 promoter, termed LS7. This leads to PR-1 gene induction. NIMIN1 decreases transcriptional activation, possibly through its EAR motif, which results in fine-tuning of PR-1 gene expression.	regulation	Symbols: NIMIN1, NIMIN-1 | NIMIN1 (NIM1-INTERACTING 1); protein binding | chr1:497976-498516 REVERSE	RNA.regulation of transcription.unclassified	541	0	0	0.118874	0	0	0	0	0.0788463	0	0	0	0	0	0	0	0	0	0	0	0	0	0	0	0	0	0	0	0	0	0	0	0.0710316	0	0	0	0
AT1G02460	glycoside hydrolase family 28 protein / polygalacturonase (pectinase) family protein; FUNCTIONS IN: polygalacturonase activity; INVOLVED IN: carbohydrate metabolic process; EXPRESSED IN: stem, root, seed, stamen; EXPRESSED DURING: 4 anthesis, E expanded cotyledon stage; CONTAINS InterPro DOMAIN/s: Pectin lyase fold/virulence factor (InterPro:IPR011050), Glycoside hydrolase, family 28 (InterPro:IP…	cell wall	glycoside hydrolase family 28 protein / polygalacturonase (pectinase) family protein | chr1:504673-507204 REVERSE	cell wall.degradation.pectate lyases and polygalacturonases	1805	0.31999	0.881009	1.42517	0.502177	0.0843948	0.315418	0.212011	0.259953	0.462826	1.25931	0.589593	0.611849	0.117409	0.0919092	0.347547	0.147097	0.161231	0.368859	0.144811	0.181959	0.255524	0.437819	0.398182	0.371019	0.195541	0.510561	0.425532	0.0361762	0.497881	0.342083	1.03771	0.787723	0.0576577	0.32052	0.094974	0.255734
AT1G02470	FUNCTIONS IN: molecular_function unknown; INVOLVED IN: biological_process unknown; LOCATED IN: chloroplast; EXPRESSED IN: 10 plant structures; EXPRESSED DURING: 4 anthesis, C globular stage, petal differentiation and expansion stage; CONTAINS InterPro DOMAIN/s: Streptomyces cyclase/dehydrase (InterPro:IPR005031); BEST Arabidopsis thaliana protein match is: unknown protein (TAIR:AT1G02475.1); Has …	function unknown	FUNCTIONS IN: molecular_function unknown; INVOLVED IN: biological_process unknown; LOCATED IN: chloroplast; EXPRESSED IN: 10 plant structures; EXPRESSED DURING: 4 anthesis, C globular stage, petal differentiation and expansion stage; CONTAINS InterPro DOMAIN/s: Streptomyces cyclase/dehydrase (InterPro:IPR005031); BEST Arabidopsis thaliana protein match is: unknown protein (TAIR:AT1G02475.1); Has …	not assigned.unknown	865	8.45785	8.07931	7.36045	8.71408	5.69413	8.49657	5.64065	4.63543	7.24336	8.58062	8.7275	7.54442	11.3924	11.5072	10.0565	10.1293	9.13999	12.3152	8.70271	9.23925	5.59864	9.64355	9.6208	7.96326	10.3641	5.92912	8.26912	10.342	4.15572	7.61416	5.27466	4.62026	8.2215	8.80628	6.78776	8.24181
AT1G02490	unknown protein; FUNCTIONS IN: molecular_function unknown; INVOLVED IN: biological_process unknown; LOCATED IN: cellular_component unknown; Has 0 Blast hits to 0 proteins in 0 species (source: NCBI BLink).	function unknown	unknown protein | chr1:516618-516734 FORWARD	not assigned.unknown	117	0	0	0	0	0	0	0	0	0	0	0	0	0	0	0	0	0	0	0	0	0	0	0	0	0	0	0	0	0	0	0	0	0	0	0	0
AT1G02500	encodes a S-adenosylmethionine synthetase. SAM1 is regulated by protein S-nitrosylation. The covalent binding of nitric oxide (NO) to the Cys114 residue inhibits the enzyme activity.	one carbon compound metabolism	Symbols: SAM1, SAM-1, MAT1 | SAM1 (S-ADENOSYLMETHIONINE SYNTHETASE 1); methionine adenosyltransferase | chr1:518251-520437 FORWARD	amino acid metabolism.synthesis.aspartate family.methionine.S-adenosylmethionine synthetase	1530	418.275	363.666	423.15	337.066	230.125	228.747	218.258	277.291	716.506	482.748	384.105	332.301	516.615	927.175	440.383	472.857	461.419	417.062	399.524	319.098	331.958	516.541	580.265	341.566	343.862	456.984	460.788	315.906	386.753	564.627	480.209	378.605	285.167	399.368	300.279	367.604
AT1G02510	Encodes AtTPK4, a member of the Arabidopsis thaliana K+ channel family of AtTPK/KCO proteins. AtTPK4 is targeted to the plasma membrane. In contrast other members of the AtTPK proteins are located in tonoplast. AtTPK4 forms a voltage-independent K+ channel that is blocked by extracellular calcium ions. May form homomeric ion channels in vivo.	transport	Symbols: KCO4, ATKCO4, ATTPK4, TPK4 | TPK4; outward rectifier potassium channel | chr1:520498-521668 REVERSE	0	1086	0.354562	0.539476	0.236873	0.263574	0.701347	0.762538	0.308328	0.274946	0.346161	0.555301	0.244985	0.462242	0.341497	0.712874	0.423606	0.366727	0.580615	1.17504	0.577643	0.705664	0.0849394	0.0808537	0.0348317	0.176187	0.455002	0.774794	0.176815	0.601271	0.248253	0.0947607	0.265343	0.035385	0.191661	0.0887875	0.157853	0.0472274
AT1G02520	P-GLYCOPROTEIN 11 (PGP11); FUNCTIONS IN: ATPase activity, coupled to transmembrane movement of substances; INVOLVED IN: transport; LOCATED IN: plasma membrane; EXPRESSED IN: callus; CONTAINS InterPro DOMAIN/s: ATPase, AAA+ type, core (InterPro:IPR003593), ABC transporter-like (InterPro:IPR003439), ABC transporter, transmembrane region, type 1 (InterPro:IPR011527), ABC transporter integral membran…	transport	Symbols: PGP11 | PGP11 (P-GLYCOPROTEIN 11); ATPase, coupled to transmembrane movement of substances | chr1:524134-528745 FORWARD	transport.ABC transporters and multidrug resistance systems	3837	7.79409	6.03125	7.57586	4.04085	4.65825	5.53049	5.93417	5.26945	9.66688	6.98796	8.74539	12.4681	8.47803	8.02746	19.63	11.1754	3.76703	12.3054	6.9893	3.59508	5.62552	7.36875	3.9237	4.45063	4.6913	5.63896	6.45575	3.47167	7.2606	6.0346	7.91065	4.22639	2.11562	3.20405	5.50652	2.70012
AT1G02540	unknown protein; FUNCTIONS IN: molecular_function unknown; INVOLVED IN: biological_process unknown; LOCATED IN: cellular_component unknown; Has 3646 Blast hits to 2149 proteins in 221 species: Archae - 14; Bacteria - 166; Metazoa - 1219; Fungi - 244; Plants - 71; Viruses - 209; Other Eukaryotes - 1723 (source: NCBI BLink).	function unknown	unknown protein | chr1:534827-535699 REVERSE	not assigned.unknown	873	0.441071	1.15046	0.442	0.710411	1.04696	1.36359	1.26025	2.3942	2.58371	3.24138	3.73329	4.31267	6.00813	5.63755	6.75467	5.93064	0.222239	0.381323	0.479053	0.313513	2.74725	3.11801	3.37975	3.94515	2.42578	3.44226	2.58448	2.01953	5.86763	3.18279	4.23607	6.33866	1.23186	1.60153	1.52184	1.76251
AT1G02550	invertase/pectin methylesterase inhibitor family protein; FUNCTIONS IN: enzyme inhibitor activity, pectinesterase inhibitor activity, pectinesterase activity; INVOLVED IN: biological_process unknown; LOCATED IN: endomembrane system; CONTAINS InterPro DOMAIN/s: Pectinesterase inhibitor (InterPro:IPR006501); BEST Arabidopsis thaliana protein match is: invertase/pectin methylesterase inhibitor famil…	function unknown	invertase/pectin methylesterase inhibitor family protein | chr1:536483-537211 FORWARD	misc.invertase/pectin methylesterase inhibitor family protein	729	0	0	0	0	0	0	0	0	0	0	0	0	0	0	0	0	0	0	0	0	0	0	0	0	0	0	0	0	0	0	0	0	0	0	0	0
AT1G02560	One of several nuclear-encoded ClpPs (caseinolytic protease). Contains a highly conserved catalytic triad of Ser-type proteases (Ser-His-Asp). The name reflects nomenclature described in Adam et. al (2001).	chloroplast process	Symbols: CLPP5, NCLPP5, NCLPP1 | CLPP5 (NUCLEAR ENCODED CLP PROTEASE 5); serine-type endopeptidase | chr1:537860-540109 FORWARD	protein.degradation.serine protease	1341	258.139	220.536	246.789	293.285	259.227	309.231	224.407	324.929	244.733	420.994	323.516	356.375	293.469	385.936	293.592	268.117	255.214	335.915	288.75	336.396	239.862	258.15	224.763	296.141	281.361	279.997	248.081	258.076	295.705	352.434	283.579	277.68	450.695	501.314	537.614	454.066
AT1G02570	unknown protein; FUNCTIONS IN: molecular_function unknown; INVOLVED IN: biological_process unknown; LOCATED IN: cellular_component unknown; EXPRESSED IN: shoot apex, sperm cell, leaf whorl, root, carpel; EXPRESSED DURING: petal differentiation and expansion stage; BEST Arabidopsis thaliana protein match is: unknown protein (TAIR:AT2G47360.1); Has 10 Blast hits to 5 proteins in 2 species: Archae -…	function unknown	unknown protein | chr1:541380-543983 FORWARD	not assigned.unknown	1296	0	0	0	0	0	0	0	0	0	0	0	0	0	0	0	0	0	0	0	0	0	0	0	0	0	0	0	0	0	0	0	0	0	0	0	0
AT1G02580	Encodes a putative transcription factor MEDEA (MEA) that negatively regulates seed development in the absence of fertilization. Mutations in this locus result in embryo lethality. MEA is a Polycomb group gene that is imprinted in the endosperm. The maternal allele is expressed and the paternal allele is silent. MEA is controlled by DEMETER (DME), a DNA glycosylase required to activate MEA express…	regulation	Symbols: MEA, EMB173, FIS1, SDG5 | MEA (MEDEA); sequence-specific DNA binding / transcription factor | chr1:544783-549202 FORWARD	development.unspecified	2291	0.140061	0.237461	0.280711	0.29153	0.664918	0.948845	0.563746	0.558566	0.109393	0.323974	0.11613	0.219116	0.277508	0.217236	0.365094	0.193155	0.423428	0.411699	0.182546	0.310612	0.422769	0.249125	0.363247	0.292313	0.585428	0.542167	0.356216	0.484533	0.7453	0.561491	0.419268	0.385791	0.21199	0.210439	0.430254	0.223871
AT1G02590	aldehyde oxidase, putative; FUNCTIONS IN: electron carrier activity, oxidoreductase activity, aldehyde oxidase activity; INVOLVED IN: biological_process unknown; LOCATED IN: cellular_component unknown; CONTAINS InterPro DOMAIN/s: Aldehyde oxidase and xanthine dehydrogenase, molybdopterin binding (InterPro:IPR008274); BEST Arabidopsis thaliana protein match is: AAO4 (ARABIDOPSIS ALDEHYDE OXIDASE 4…	hormone metabolism	aldehyde oxidase, putative | chr1:552138-552761 REVERSE	hormone metabolism.abscisic acid.synthesis-degradation	270	0	0	0	0	0	0	0	0	0	0	0.123173	0	0	0.61443	0.464683	0.491686	0	0	0	0	0	0.162606	0	0	0	0	0.177797	0	0	0	0.355757	0.142326	0	0	0	0
AT1G02610	zinc finger (C3HC4-type RING finger) family protein; FUNCTIONS IN: protein binding, zinc ion binding; CONTAINS InterPro DOMAIN/s: Zinc finger, RING/FYVE/PHD-type (InterPro:IPR013083), Zinc finger, RING-CH-type (InterPro:IPR011016); BEST Arabidopsis thaliana protein match is: PIT1 (pitchoun 1); protein binding / zinc ion binding (TAIR:AT4G02075.1); Has 1164 Blast hits to 1147 proteins in 122 speci…	function unknown	zinc finger (C3HC4-type RING finger) family protein | chr1:553181-555854 REVERSE	0	441	3.63808	1.80297	2.77077	7.24798	3.33911	7.27653	2.06091	11.9939	3.50452	5.04914	3.61978	4.66707	1.56179	1.37933	0.948333	3.61238	4.39942	6.16473	5.21582	11.0472	6.90263	1.89154	2.23018	7.26743	7.20309	6.63256	1.19741	9.77249	17.6271	1.63349	2.0692	7.05822	8.41702	2.73308	3.59571	6.16398
AT1G02620	GTP-binding protein (SAR1A); FUNCTIONS IN: GTP binding; INVOLVED IN: intracellular protein transport; LOCATED IN: endomembrane system, intracellular; CONTAINS InterPro DOMAIN/s: GTP-binding protein SAR1 (InterPro:IPR006687), ARF/SAR superfamily (InterPro:IPR006689); BEST Arabidopsis thaliana protein match is: ATSAR2 (ARABIDOPSIS THALIANA SECRETION-ASSOCIATED RAS SUPER FAMILY 2); GTP binding (TAIR…	function unknown	GTP-binding protein (SAR1A) | chr1:557092-557986 FORWARD	signalling.G-proteins	687	73.3304	78.2136	86.2161	73.7477	63.4165	67.0509	47.626	51.9073	73.812	72.1831	105.386	53.0492	57.9164	53.6888	51.8051	49.8556	45.4678	74.0575	74.8767	52.9864	51.2915	49.3356	60.2373	40.1757	63.9115	86.843	88.953	75.8483	64.9479	61.8659	66.5529	37.2535	46.4058	47.0186	72.1145	54.8724
AT1G02630	equilibrative nucleoside transporter, putative (ENT8); FUNCTIONS IN: nucleoside transmembrane transporter activity; INVOLVED IN: transport; LOCATED IN: membrane; CONTAINS InterPro DOMAIN/s: Delayed-early response protein/equilibrative nucleoside transporter (InterPro:IPR002259); BEST Arabidopsis thaliana protein match is: ENT1,AT (EQUILIBRATIVE NUCLEOTIDE TRANSPORTER 1); nucleoside transmembrane …	transport	equilibrative nucleoside transporter, putative (ENT8) | chr1:560610-562424 REVERSE	0	1609	4.22786	3.017	3.11762	4.53645	6.9113	3.86008	3.68647	1.7232	2.72583	3.28673	3.80313	2.27754	1.71224	1.58094	1.22163	0.687565	0.904356	1.51724	1.10467	0.884539	1.51925	1.66446	1.9278	1.48648	2.28135	3.26221	5.75825	1.86682	0.279265	0.447713	0.32834	0.167183	0.431208	1.70793	0.932253	0.701278
AT1G02640	encodes a protein similar to a beta-xylosidase located in the extracellular matrix. This is a member of glycosyl hydrolase family 3 and has six other closely related members.	cell wall	Symbols: BXL2, ATBXL2 | BXL2 (BETA-XYLOSIDASE 2); hydrolase, hydrolyzing O-glycosyl compounds | chr1:564205-567769 FORWARD	cell wall.degradation.mannan-xylose-arabinose-fucose	2584	15.7459	10.3162	8.88507	14.3453	5.81662	8.95336	5.29442	26.1812	14.4514	7.39638	4.5432	12.8413	12.5891	7.31894	4.2566	17.7932	11.8068	17.9717	8.55768	50.6721	33.1279	7.78166	3.61584	13.995	20.1882	16.9482	10.2922	17.4617	23.7363	4.6198	3.45706	60.5719	69.2875	11.773	8.37569	50.0186
AT1G02650	DNAJ heat shock N-terminal domain-containing protein; FUNCTIONS IN: heat shock protein binding, binding; INVOLVED IN: protein folding; LOCATED IN: cellular_component unknown; CONTAINS InterPro DOMAIN/s: Tetratricopeptide-like helical (InterPro:IPR011990), Heat shock protein DnaJ, N-terminal (InterPro:IPR001623); BEST Arabidopsis thaliana protein match is: DNAJ heat shock N-terminal domain-contain…	heat shock/protein folding	DNAJ heat shock N-terminal domain-containing protein | chr1:568704-570418 FORWARD	0	1542	7.94914	4.42361	3.50332	1.91817	4.215	2.24886	3.04009	4.592	3.27768	2.79778	1.38031	1.75796	4.32917	6.74199	3.0105	2.4106	21.2636	2.77053	4.67846	4.36637	2.96115	3.24579	3.31172	4.77728	4.0285	2.70238	3.70469	1.56681	2.62259	5.47252	4.39159	2.39241	3.75704	3.84567	8.61587	2.56112
AT1G02660	lipase class 3 family protein; FUNCTIONS IN: triacylglycerol lipase activity; INVOLVED IN: lipid metabolic process; LOCATED IN: cellular_component unknown; EXPRESSED IN: 24 plant structures; EXPRESSED DURING: 15 growth stages; CONTAINS InterPro DOMAIN/s: Lipase, class 3 (InterPro:IPR002921); BEST Arabidopsis thaliana protein match is: lipase class 3 family protein (TAIR:AT3G62590.1); Has 601 Blas…	lipids	lipase class 3 family protein | chr1:571955-574981 REVERSE	lipid metabolism.lipid degradation.lipases.triacylglycerol lipase	2609	2.48438	1.34735	1.97197	1.48112	2.08248	1.68623	1.94346	4.62691	2.36948	1.76026	1.63161	1.59699	2.72113	1.08096	1.07399	2.52722	6.78568	5.99696	7.29349	8.39239	5.162	2.10347	1.87034	4.85866	3.43617	3.83939	2.20799	5.18079	9.92021	3.31332	3.38712	9.51497	1.35625	1.25657	1.95477	2.67355
AT1G02670	DNA repair protein, putative; FUNCTIONS IN: helicase activity, DNA binding, ATP binding, nucleic acid binding; INVOLVED IN: DNA repair; LOCATED IN: cellular_component unknown; EXPRESSED IN: 7 plant structures; EXPRESSED DURING: F mature embryo stage, petal differentiation and expansion stage, D bilateral stage, E expanded cotyledon stage; CONTAINS InterPro DOMAIN/s: DEAD-like helicase, N-terminal…	regulation	DNA repair protein, putative | chr1:576046-580299 FORWARD	DNA.repair	2037	1.00816	1.12991	0.884	0.936806	0.0498552	0.152451	0.164381	0.167524	0.779215	0.888154	0.48979	0.665383	0.754268	0.624384	0.88283	0.695167	0.142868	0.354086	0.384954	0.403088	0.430201	0.387955	0.204271	0.657524	0.589119	1.21954	1.03693	0.929623	0.374999	0.454684	0.565858	0.245246	0.442788	0.378687	0.988846	0.478395
AT1G02680	TBP-ASSOCIATED FACTOR 13 (TAF13); FUNCTIONS IN: RNA polymerase II transcription factor activity, DNA binding; INVOLVED IN: transcription initiation, transcription from RNA polymerase II promoter; LOCATED IN: transcription factor complex; EXPRESSED IN: 23 plant structures; EXPRESSED DURING: 13 growth stages; CONTAINS InterPro DOMAIN/s: Transcription initiation factor IID, 18 kDa subunit (InterPro:…	cellular process	Symbols: TAF13 | TAF13 (TBP-ASSOCIATED FACTOR 13); DNA binding / RNA polymerase II transcription factor | chr1:580625-582310 FORWARD	RNA.processing	907	9.41056	10.3351	14.5356	13.0444	9.90918	7.47541	5.59041	6.25494	14.6448	13.6558	15.2534	11.0693	12.3836	10.6695	9.12972	9.95297	6.89853	11.2556	8.87609	8.93212	9.56004	10.3587	9.25871	7.64725	12.9973	17.8472	12.5438	13.9667	21.8971	15.9981	10.7492	12.1174	14.2282	9.08951	13.7029	16.8513
AT1G02690	Putative importin alpha isoform. When overexpressed can rescue the impa-4 decreased transformation susceptibility phenotype.	cellular process	Symbols: IMPA-6 | IMPA-6 (IMPORTIN ALPHA ISOFORM 6); binding / protein transporter | chr1:584260-587219 FORWARD	protein.targeting.nucleus	1937	24.3517	22.1446	25.067	20.7132	17.4327	25.7049	21.8554	25.1707	19.4726	18.0095	25.1872	17.8821	20.979	21.7255	21.159	19.3501	13.2214	15.668	18.2442	18.9059	19.3822	13.3275	14.5294	14.8419	16.2172	22.3611	20.3967	20.6311	21.2722	16.7089	17.8521	15.4149	13.3426	10.6777	18.9615	12.4979
AT1G02700	unknown protein; FUNCTIONS IN: molecular_function unknown; INVOLVED IN: biological_process unknown; LOCATED IN: mitochondrion; BEST Arabidopsis thaliana protein match is: unknown protein (TAIR:AT4G02140.1); Has 34 Blast hits to 34 proteins in 13 species: Archae - 0; Bacteria - 0; Metazoa - 10; Fungi - 4; Plants - 16; Viruses - 0; Other Eukaryotes - 4 (source: NCBI BLink).	function unknown	unknown protein | chr1:588329-589480 FORWARD	not assigned.unknown	1030	0	0	0	0	0	0	0	0	0	0	0	0	0	0	0	0	0	0	0	0	0	0	0	0	0	0	0	0	0	0	0	0	0	0	0	0
AT1G02710	glycine-rich protein; FUNCTIONS IN: molecular_function unknown; INVOLVED IN: biological_process unknown; LOCATED IN: endomembrane system; Has 87773 Blast hits to 21059 proteins in 1292 species: Archae - 104; Bacteria - 30039; Metazoa - 26626; Fungi - 5362; Plants - 9346; Viruses - 1261; Other Eukaryotes - 15035 (source: NCBI BLink).	function unknown	glycine-rich protein | chr1:589706-589996 REVERSE	not assigned.no ontology.glycine rich proteins	291	0.220535	0.287614	0.221	0.491823	0.697973	0.35572	0	1.02609	2.1531	1.91295	1.37141	2.5876	0.728259	1.9003	0.574866	0.760339	0.500038	0.381323	0.538935	1.12865	1.10947	0.603485	0.259981	0.328762	0.485157	0.550762	0.329933	0.224392	2.31617	0.530464	1.48538	1.32055	0.119212	1.15973	0.441825	0.705003
AT1G02720	Encodes a protein with putative galacturonosyltransferase activity.	minor sugar metabolism	Symbols: GATL5 | GATL5 (GALACTURONOSYLTRANSFERASE 5); polygalacturonate 4-alpha-galacturonosyltransferase/ transferase, transferring glycosyl groups / transferase, transferring hexosyl groups | chr1:591826-594236 FORWARD	misc.UDP glucosyl and glucoronyl transferases	1775	5.17022	5.21036	3.73185	3.60153	7.86694	5.42358	3.20696	6.51253	5.24773	3.58044	4.32806	3.30892	6.53679	5.51429	4.26461	5.85868	11.231	3.46961	5.15404	4.50251	6.96379	4.47692	4.43271	6.899	5.56769	4.15352	4.11087	3.38446	2.43022	6.37753	4.19392	2.44641	3.75246	3.42234	3.28369	4.36317
AT1G02730	Encodes a gene similar to cellulose synthase. Knock-out mutant has reduced growth, reduced xylan level and reduced xylan synthase activity in stems.	cell wall	Symbols: ATCSLD5, CSLD5 | ATCSLD5; 1,4-beta-D-xylan synthase/ cellulose synthase | chr1:594573-598657 REVERSE	cell wall.cellulose synthesis.cellulose synthase	3854	4.52927	4.86452	4.90592	2.47571	2.42425	2.06814	2.89194	3.06582	4.34608	2.09436	3.1669	2.46178	3.24428	2.38183	2.66946	3.24941	2.08916	2.24579	3.59453	1.83222	2.07035	1.99354	1.47226	2.58164	2.71078	2.55753	3.72433	2.89724	1.71387	2.17622	1.80694	2.01414	0.846115	0.913193	2.17955	1.35741
AT1G02740	chromatin binding; FUNCTIONS IN: chromatin binding; INVOLVED IN: chromatin assembly or disassembly; LOCATED IN: chromatin, nucleus; EXPRESSED IN: 15 plant structures; EXPRESSED DURING: 6 growth stages; CONTAINS InterPro DOMAIN/s: Histone H4 acetyltransferase, NuA4 complex, Eaf3/MRG15 subunit (InterPro:IPR017398), Tudor-like, plant (InterPro:IPR014002), MRG (InterPro:IPR008676), Chromo domain (Int…	regulation	chromatin binding | chr1:599416-602038 REVERSE	RNA.regulation of transcription.Histone acetyltransferases	1319	2.23812	1.93535	1.90154	1.6276	1.34739	2.11895	0.834119	1.19656	2.94512	2.6729	2.24401	1.40817	1.8477	1.46736	1.99754	1.87877	2.05929	2.81829	3.40849	2.03353	1.88824	1.56442	1.60601	1.55944	2.19424	2.67322	1.67418	1.08913	5.00778	3.667	3.93247	3.08823	0.736422	1.38896	1.65709	1.20543
AT1G02750	zinc ion binding; FUNCTIONS IN: zinc ion binding; INVOLVED IN: response to water deprivation; LOCATED IN: intracellular; EXPRESSED IN: 22 plant structures; EXPRESSED DURING: 13 growth stages; CONTAINS InterPro DOMAIN/s: Zinc finger, C2H2-like (InterPro:IPR015880), Drought induced 19 (InterPro:IPR008598); BEST Arabidopsis thaliana protein match is: drought-responsive family protein (TAIR:AT4G02200…	function unknown	zinc ion binding | chr1:602497-604292 FORWARD	stress.abiotic.drought/salt	1000	0.513406	0.167392	0.514488	0.286241	0	0.0517572	0	0	0	0	0	0	0	0	0	0	0	0	0	0.0547394	0	0	0	0	0	0	0	0	0	0	0	0	0	0	0	0
AT1G02770	unknown protein; FUNCTIONS IN: molecular_function unknown; INVOLVED IN: biological_process unknown; LOCATED IN: cellular_component unknown; CONTAINS InterPro DOMAIN/s: Protein of unknown function DUF626, Arabidopsis thaliana (InterPro:IPR006462); BEST Arabidopsis thaliana protein match is: unknown protein (TAIR:AT1G19060.1); Has 77 Blast hits to 76 proteins in 1 species: Archae - 0; Bacteria - 0;…	function unknown	unknown protein | chr1:604873-606693 REVERSE	0	1218	0	0	0	0	0	0	0	0	0	0	0	0	0	0	0	0	0	0	0	0	0	0	0	0	0	0	0	0	0	0	0	0	0	0	0	0
AT1G02780	embryo defective 2386 (emb2386); FUNCTIONS IN: structural constituent of ribosome; INVOLVED IN: embryonic development ending in seed dormancy, translation, ribosome biogenesis; LOCATED IN: in 6 components; EXPRESSED IN: 25 plant structures; EXPRESSED DURING: 14 growth stages; CONTAINS InterPro DOMAIN/s: Ribosomal protein L19/L19e (InterPro:IPR000196), Ribosomal protein L19/L19e, domain 3 (InterPr…	protein synthesis	Symbols: emb2386 | emb2386 (embryo defective 2386); structural constituent of ribosome | chr1:607808-609465 REVERSE	protein.synthesis.ribosomal protein.eukaryotic.60S subunit.L19	1031	188.046	289.607	242.772	246.863	203.307	177.812	155.521	246.461	231.903	135.657	261.957	188.869	250.207	199.579	169.558	190.785	151.956	213.643	256.059	125.885	150.982	138.609	175.561	141.046	186.095	216.546	166.785	179.554	351.102	227.38	276.657	219.163	173.521	173.767	277.635	250.724
AT1G02790	encodes a exopolygalacturonase.	cell wall	Symbols: PGA4 | PGA4 (POLYGALACTURONASE 4); polygalacturonase | chr1:610391-612324 REVERSE	cell wall.degradation.pectate lyases and polygalacturonases	1658	0	0.02524	0	0.23019	0	0	0	0.128636	0.025193	0	0	0.0605542	0.0639093	0	0	0.213518	0	0	0	0.0660306	0	0	0	0.144255	0	0	0	0.0787672	0	0.0310344	0	0.115887	0	0	0	0.154671
AT1G02800	Encodes a protein with similarity to endo-1,4-b-glucanases and is a member of Glycoside Hydrolase Family 9. CEL2 is induced by nemotodes and is expressed in syncitia induced by Heterodera schachtii.May be involved in the development and function of syncitia.	minor sugar metabolism	Symbols: ATCEL2, CEL2 | ATCEL2; cellulase/ hydrolase, hydrolyzing O-glycosyl compounds | chr1:613216-616191 REVERSE	misc.gluco-, galacto- and mannosidases	1764	7.05788	17.1282	4.55719	3.65103	3.91482	1.81913	2.38632	4.88463	9.6611	1.84083	1.43283	3.81334	5.94683	2.1317	1.80183	3.9385	1.5123	2.54767	2.37083	3.84789	4.39258	2.06576	2.08007	3.98624	4.08175	4.22485	5.14342	1.44366	1.80856	1.89602	3.15825	4.42228	3.20555	2.84241	1.70067	8.08295
AT1G02810	pectinesterase family protein; FUNCTIONS IN: enzyme inhibitor activity, pectinesterase activity; INVOLVED IN: cell wall modification; LOCATED IN: endomembrane system, cell wall, plant-type cell wall; EXPRESSED IN: 14 plant structures; EXPRESSED DURING: 6 growth stages; CONTAINS InterPro DOMAIN/s: Pectinesterase, active site (InterPro:IPR018040), Pectin lyase fold/virulence factor (InterPro:IPR011…	cell wall	pectinesterase family protein | chr1:618265-620480 FORWARD	cell wall.pectin*esterases.PME	1906	3.16502	2.45906	2.90176	1.77712	2.37104	2.49825	1.22975	1.32041	2.38874	2.87193	1.62271	1.2642	2.44612	2.64018	1.62371	1.81093	1.34874	0.931501	1.81021	1.20622	1.4519	1.42813	1.27017	1.00388	2.55547	3.17432	2.69494	2.4324	1.72097	1.94374	2.19222	2.43956	3.09414	3.36419	3.12546	2.77165
AT1G02813	unknown protein; INVOLVED IN: biological_process unknown; LOCATED IN: endomembrane system; EXPRESSED IN: leaf whorl, sepal, cauline leaf, flower, seed; EXPRESSED DURING: F mature embryo stage, petal differentiation and expansion stage, E expanded cotyledon stage; CONTAINS InterPro DOMAIN/s: Protein of unknown function DUF538 (InterPro:IPR007493); BEST Arabidopsis thaliana protein match is: unknow…	function unknown	unknown protein | chr1:620678-621289 FORWARD	not assigned.unknown	612	0	0	0	0	0.0829698	0	0.0781616	0	0	0	0	0	0.0865699	0	0	0	0	0	0	0	0	0	0	0	0	0	0	0	0	0	0	0	0	0	0	0
AT1G02820	late embryogenesis abundant 3 family protein / LEA3 family protein; FUNCTIONS IN: molecular_function unknown; INVOLVED IN: embryonic development, response to stress; EXPRESSED IN: 15 plant structures; EXPRESSED DURING: 8 growth stages; CONTAINS InterPro DOMAIN/s: Late embryogenesis abundant protein 3 (InterPro:IPR004926); BEST Arabidopsis thaliana protein match is: SAG21 (SENESCENCE-ASSOCIATED GE…	function unknown	late embryogenesis abundant 3 family protein / LEA3 family protein | chr1:623765-624475 REVERSE	development.late embryogenesis abundant	615	3.96533	2.44963	6.37881	2.48231	14.3663	20.3663	8.78917	4.36962	3.46386	1.50858	6.97581	1.87738	6.80566	3.32691	0.748027	0.575632	11.0415	24.8995	12.2404	3.56029	8.32447	5.06854	8.36505	5.28906	0.459124	1.62878	1.01475	0.849405	0.803693	0.836667	0.390465	0.812302	17.0915	9.17196	4.25086	2.25171
AT1G02830	60S ribosomal protein L22 (RPL22A); FUNCTIONS IN: structural constituent of ribosome; INVOLVED IN: translation; LOCATED IN: cytosolic large ribosomal subunit, ribosome; EXPRESSED IN: shoot apex, flower; EXPRESSED DURING: petal differentiation and expansion stage; CONTAINS InterPro DOMAIN/s: Ribosomal protein L22e (InterPro:IPR002671); BEST Arabidopsis thaliana protein match is: 60S ribosomal prot…	protein synthesis	60S ribosomal protein L22 (RPL22A) | chr1:625145-625608 REVERSE	protein.synthesis.ribosomal protein.eukaryotic.60S subunit.L22	384	92.5869	119.005	107.185	121.876	82.1168	59.9791	58.2988	108.972	102.685	49.6507	120.383	83.9272	101.271	70.8515	57.3956	89.6558	64.1663	88.8587	108.638	53.599	60.295	47.9052	59.7946	49.3297	66.7299	100.587	73.008	82.8128	128.248	66.3288	109.187	83.5611	59.2633	60.7667	100.781	109.657
AT1G02840	SR1 is a plant homologue of the human general/alternative splicing factor SF2/ASF.	cellular process	Symbols: SR1, ATSRP34, SRP34 | SR1; RNA binding / nucleic acid binding / nucleotide binding | chr1:626741-629819 FORWARD	RNA.processing.splicing	1241	15.5139	15.8826	12.9555	9.80278	10.5974	10.218	10.2916	14.6425	15.9204	10.0927	13.3456	15.2499	15.9241	10.6943	12.1656	14.8338	11.5299	16.989	16.6814	12.0418	11.3726	8.77363	10.638	12.6814	16.8939	22.2456	16.1694	16.6797	38.9595	16.7094	23.2589	16.4117	10.7622	10.9943	23.207	9.91889
AT1G02850	BETA GLUCOSIDASE 11 (BGLU11); FUNCTIONS IN: cation binding, hydrolase activity, hydrolyzing O-glycosyl compounds, catalytic activity; INVOLVED IN: carbohydrate metabolic process; LOCATED IN: endomembrane system; EXPRESSED IN: 24 plant structures; EXPRESSED DURING: 13 growth stages; CONTAINS InterPro DOMAIN/s: Glycoside hydrolase, family 1 (InterPro:IPR001360), Glycoside hydrolase, family 1, activ…	minor sugar metabolism	Symbols: BGLU11 | BGLU11 (BETA GLUCOSIDASE 11); catalytic/ cation binding / hydrolase, hydrolyzing O-glycosyl compounds | chr1:630505-633259 FORWARD	misc.gluco-, galacto- and mannosidases	1651	11.1948	11.5836	14.6852	11.8472	6.08961	8.27614	11.1837	14.0033	10.9042	23.8267	11.1997	14.5946	15.1465	12.0244	16.6678	16.8859	9.92988	11.6947	10.829	12.2011	12.0962	9.78589	17.9399	17.8186	14.024	15.8718	13.9858	18.3515	12.6555	9.91078	9.80324	14.7335	3.55102	4.0298	5.76272	4.31809
AT1G02860	Encodes a likely ubiquitin E3 ligase with RING and SPX domains that is involved in mediating immune responses.	protein degradation	Symbols: NLA, BAH1 | NLA (nitrogen limitation adaptation); ubiquitin-protein ligase | chr1:635144-637262 FORWARD	protein.degradation.ubiquitin.E3.RING	1517	6.17644	6.53787	5.59595	7.579	15.163	17.5709	7.03176	7.36706	6.52571	8.34818	4.69146	5.26151	6.60077	4.62949	6.03751	6.27167	10.1995	7.68051	8.61514	10.9695	11.4317	10.0715	8.22874	9.27057	4.46715	7.26346	3.386	5.85401	19.7566	12.1769	8.89626	10.4113	7.08907	6.4833	12.6848	6.05189
AT1G02870	unknown protein; FUNCTIONS IN: molecular_function unknown; INVOLVED IN: biological_process unknown; EXPRESSED IN: 23 plant structures; EXPRESSED DURING: 13 growth stages; Has 68 Blast hits to 68 proteins in 38 species: Archae - 0; Bacteria - 0; Metazoa - 0; Fungi - 46; Plants - 21; Viruses - 0; Other Eukaryotes - 1 (source: NCBI BLink).	function unknown	unknown protein | chr1:637214-638677 REVERSE	not assigned.unknown	843	16.063	13.6018	10.9092	13.6952	17.0463	16.6385	10.3273	13.0548	7.18465	5.2277	8.16625	3.9302	8.48447	6.62535	7.04466	5.03934	3.22207	4.01475	4.4029	2.14282	13.0214	8.6453	10.7693	7.83062	5.77785	5.79868	3.9862	5.1123	16.044	7.93494	9.79914	6.29072	1.60491	1.25819	1.83019	1.09514
AT1G02880	Encodes a thiamine pyrophosphokinase capable of producing thiamine pyrophosphate from free thiamine.	cofactor	Symbols: TPK1 | TPK1 (THIAMIN PYROPHOSPHOKINASE1); thiamin diphosphokinase | chr1:642752-644539 REVERSE	Co-factor and vitamine metabolism.thiamine.thiamine diphosphokinase	1361	4.57388	4.61219	4.48901	4.3816	4.51439	3.34654	2.53057	4.10574	4.14324	5.41943	4.49614	3.43023	5.56668	4.63193	5.10093	5.5274	3.59946	5.25881	4.60926	3.2176	2.98218	3.3226	2.30688	4.35821	2.90452	5.62305	2.6454	3.21452	10.4988	6.91864	3.66997	4.88469	6.88207	6.34083	6.70723	5.46429
AT1G02890	AAA-type ATPase family protein; FUNCTIONS IN: nucleoside-triphosphatase activity, ATPase activity, nucleotide binding, ATP binding; LOCATED IN: chloroplast; EXPRESSED IN: 25 plant structures; EXPRESSED DURING: 15 growth stages; CONTAINS InterPro DOMAIN/s: ATPase, AAA+ type, core (InterPro:IPR003593), ATPase, AAA-type, core (InterPro:IPR003959), SMAD/FHA domain (InterPro:IPR008984), ATPase, AAA-ty…	function unknown	AAA-type ATPase family protein | chr1:645092-651906 REVERSE	protein.degradation.AAA type	4148	33.3875	27.1789	32.5276	23.2784	19.623	27.7128	28.4495	30.7784	18.4985	22.9037	24.3332	25.3539	21.4963	27.3694	31.5375	28.4414	19.3757	26.912	23.0885	30.0486	33.2239	22.3646	20.9928	30.041	24.7951	31.3743	27.4977	33.2157	45.8328	37.1771	32.6047	36.1769	17.3955	17.6551	26.5841	19.7341
AT1G02900	Member of a diversely expressed predicted peptide family showing sequence similarity to tobacco Rapid Alkalinization Factor (RALF), and is believed to play an essential role in the physiology of Arabidopsis. Consists of a single exon and is characterized by a conserved C-terminal motif and N-terminal signal peptide.	function unknown	Symbols: RALFL1, RALF1, ATRALF1 | RALF1 (RAPID ALKALINIZATION FACTOR 1); signal transducer | chr1:653765-654343 REVERSE	signalling.misc	579	0.775873	1.73463	1.55502	1.15353	0.438493	0.536345	0.413082	0.442029	1.80354	1.60238	2.75704	1.6473	1.09805	0.477536	0.0722305	0.840706	0.167543	0	0.541727	0	0.477949	0.758265	0.522656	0.660931	0.975341	0.622817	1.24366	1.35333	0.853663	1.33303	5.1428	1.85835	0.599149	1.08247	1.77646	0.974401
AT1G02910	Mutants defective in this gene were shown to have a reduced PSII content (overall reduction in the levels of several PSII subunits) and a disrupted grana stack structure. The N-terminal half of the protein contains two tetratricopeptide repeat (TPR) motifs that are arranged tandemly, each consisting of a 34-residue degenerate consensus sequence. The N-terminal sequence is rich in positive and hyd…	function unknown	Symbols: LPA1 | LPA1 (LOW PSII ACCUMULATION1); binding | chr1:655577-658148 REVERSE	not assigned.no ontology.pentatricopeptide (PPR) repeat-containing protein	1557	31.82	28.4093	30.524	34.1639	27.7532	62.4611	52.1053	91.2293	48.3427	25.5929	30.3091	45.1053	38.0087	35.7293	44.4538	44.0243	49.9678	54.0928	40.2567	60.9622	36.7318	43.8189	36.904	55.0854	46.4708	41.612	33.1751	44.5805	34.8042	39.2935	36.7067	61.406	31.5937	39.6344	32.1221	43.8114
AT1G02920	Encodes glutathione transferase belonging to the phi class of GSTs. Naming convention according to Wagner et al. (2002).	enzyme	Symbols: ATGSTF7, GST11, ATGSTF8, GSTF7 | GSTF7; copper ion binding / glutathione binding / glutathione transferase | chr1:658657-659771 REVERSE	misc.glutathione S transferases	925	68.7548	71.526	93.025	39.7127	11.5279	25.6828	31.2349	22.4577	29.1713	42.2265	56.3387	25.3439	61.2859	81.8421	81.3371	33.3921	21.1319	51.0439	53.0679	12.7824	16.9031	51.6875	37.541	8.84299	18.468	36.0828	56.6203	32.1901	50.7144	37.7151	110.073	13.0032	6.07556	27.1549	43.5056	9.98055
AT1G02960	unknown protein; LOCATED IN: cellular_component unknown; EXPRESSED IN: 23 plant structures; EXPRESSED DURING: 13 growth stages; BEST Arabidopsis thaliana protein match is: unknown protein (TAIR:AT1G02965.1); Has 64 Blast hits to 63 proteins in 28 species: Archae - 0; Bacteria - 2; Metazoa - 19; Fungi - 5; Plants - 15; Viruses - 0; Other Eukaryotes - 23 (source: NCBI BLink).	function unknown	unknown protein | chr1:666872-669837 REVERSE	not assigned.unknown	1583	0	0	0	0.030137	0	0	0	0	0	0	0	0	0	0	0	0	0	0	0	0	0	0	0	0	0	0	0	0	0	0	0	0	0	0	0	0
AT1G02965	unknown protein; FUNCTIONS IN: molecular_function unknown; INVOLVED IN: biological_process unknown; LOCATED IN: cellular_component unknown; BEST Arabidopsis thaliana protein match is: unknown protein (TAIR:AT1G02960.3); Has 5 Blast hits to 5 proteins in 1 species: Archae - 0; Bacteria - 0; Metazoa - 0; Fungi - 0; Plants - 5; Viruses - 0; Other Eukaryotes - 0 (source: NCBI BLink).	function unknown	unknown protein | chr1:671661-672814 REVERSE	0	489	0	0	0	0	0	0	0	0	0	0	0	0	0	0	0	0	0	0	0	0	0	0	0	0	0	0	0	0	0	0	0	0	0	0	0	0
AT1G02970	Protein kinase that negatively regulates the entry into mitosis.	regulation	Symbols: WEE1, ATWEE1 | WEE1 (ARABIDOPSIS WEE1 KINASE HOMOLOG); kinase/ protein kinase | chr1:673306-676378 FORWARD	protein.postranslational modification	1856	0.449507	1.64596	0.796957	0.796828	0	0	0	0	2.45309	0.474887	0.913844	1.05484	0.713642	0.32774	0.225331	0.47685	0.392001	0.239149	0.337996	0.235946	0.571556	0.875232	0.611432	1.18556	0.266235	0.539708	0.594893	0.0703642	0.0968399	0.249513	0.414027	0.269162	0.112147	0.12988	0.277093	0.303975
AT1G02980	encodes an Arabidopsis cullin	protein degradation	Symbols: CUL2, ATCUL2 | CUL2 (CULLIN 2); ubiquitin protein ligase binding | chr1:677869-681310 FORWARD	protein.degradation.ubiquitin.E3.SCF.cullin	2327	58.6049	49.3111	56.9596	43.053	54.0725	68.4833	65.9657	73.8366	44.8216	51.4724	58.2529	50.5446	59.4469	54.3719	64.0891	63.3064	50.4213	71.9818	65.5087	79.3921	63.7821	44.545	48.1659	51.5762	61.7627	83.1147	67.686	84.4917	96.4521	82.2573	74.6929	73.8011	47.9588	48.1287	77.6656	51.3991
AT1G02990	FUNCTIONS IN: molecular_function unknown; INVOLVED IN: biological_process unknown; LOCATED IN: cellular_component unknown; BEST Arabidopsis thaliana protein match is: zinc ion binding (TAIR:AT3G62900.1); Has 5071 Blast hits to 3731 proteins in 313 species: Archae - 10; Bacteria - 271; Metazoa - 2187; Fungi - 266; Plants - 194; Viruses - 11; Other Eukaryotes - 2132 (source: NCBI BLink).	function unknown	FUNCTIONS IN: molecular_function unknown; INVOLVED IN: biological_process unknown; LOCATED IN: cellular_component unknown; BEST Arabidopsis thaliana protein match is: zinc ion binding (TAIR:AT3G62900.1); Has 5176 Blast hits to 3822 proteins in 317 species: Archae - 10; Bacteria - 289; Metazoa - 2234; Fungi - 277; Plants - 207; Viruses - 11; Other Eukaryotes - 2148 (source: NCBI BLink). | chr1:681…	0	4426	1.27598	1.04951	0.842756	0.592832	0.814552	1.89441	1.34016	1.34926	0.537933	0.848962	0.706312	1.30432	0.562607	0.874584	1.10554	0.999813	0.843828	1.41652	1.27562	1.76858	1.58395	1.04154	0.837567	1.5455	0.765552	1.16782	0.759234	1.75564	2.68019	1.44158	1.29129	1.476	1.05812	0.708033	1.13291	0.764815
AT1G03000	Encodes an apparent ATPase similar to yeast and human protein required for peroxisomal biogenesis. May facilitate recycling of PEX5, the peroxisomal matrix protein receptor, and thereby promote peroxisomal matrix protein import.	peroxisomal processes	Symbols: PEX6 | PEX6 (PEROXIN 6); ATP binding / ATPase/ nucleoside-triphosphatase/ nucleotide binding | chr1:687890-692560 REVERSE	protein.degradation.AAA type	3100	8.54987	6.47968	6.63855	5.0323	7.56749	11.6871	8.19365	9.27421	5.64569	6.94338	6.85518	7.77281	8.11803	10.2035	10.4149	9.80675	5.39799	9.96896	6.81283	7.20441	6.75465	5.49502	4.57588	6.03337	8.47084	11.6455	8.95066	9.92108	13.2047	8.88014	8.97023	7.20217	7.19553	7.41836	10.0507	7.54444
AT1G03010	phototropic-responsive NPH3 family protein; FUNCTIONS IN: protein binding, signal transducer activity; INVOLVED IN: response to light stimulus; EXPRESSED IN: inflorescence meristem, leaf apex, cauline leaf, flower, root; EXPRESSED DURING: petal differentiation and expansion stage; CONTAINS InterPro DOMAIN/s: NPH3 (InterPro:IPR004249), BTB/POZ fold (InterPro:IPR011333), BTB/POZ-like (InterPro:IPR0…	regulation	phototropic-responsive NPH3 family protein | chr1:693480-696382 FORWARD	signalling.light	2099	2.14021	1.85415	1.5013	1.2046	3.72546	3.67405	2.02825	1.03642	0.855699	1.12713	0.69714	0.837056	1.00964	3.21412	1.97252	0.822209	1.08607	0.528657	0.597733	0.339024	1.23051	0.773907	1.36964	0.774839	0.538087	0.820829	1.12066	0.497746	3.21108	2.03467	1.85336	0.878775	0.892472	0.574221	0.735041	0.708613
AT1G03020	glutaredoxin family protein; FUNCTIONS IN: electron carrier activity, arsenate reductase (glutaredoxin) activity, protein disulfide oxidoreductase activity; INVOLVED IN: cell redox homeostasis; LOCATED IN: cellular_component unknown; EXPRESSED IN: 7 plant structures; EXPRESSED DURING: 6 growth stages; CONTAINS InterPro DOMAIN/s: Glutaredoxin-like, plant II (InterPro:IPR011905), Thioredoxin fold (…	redox	glutaredoxin family protein | chr1:698207-698515 REVERSE	redox.glutaredoxins	309	12.8767	3.38575	18.5232	12.8145	29.2505	10.5524	12.3844	30.922	15.0048	9.30782	20.5568	7.47305	28.8051	16.6433	3.92499	19.9061	47.5618	51.3528	35.697	46.9448	89.4082	72.178	66.3507	52.9435	15.5344	12.578	15.3803	21.9773	15.5596	15.1534	6.06168	15.6697	26.4952	10.6097	4.43827	12.1168
AT1G03022	unknown protein; Has 0 Blast hits to 0 proteins in 0 species (source: NCBI BLink).	function unknown	unknown protein | chr1:699121-699246 FORWARD	0	126	0	0	0	0	0	0	0	0	0	0	0	0	0	0	0	0	0	0	0	0	0	0	0	0	0	0	0	0	0	0	0	0	0	0	0	0
AT1G03030	phosphoribulokinase/uridine kinase family protein; FUNCTIONS IN: kinase activity, phosphotransferase activity, alcohol group as acceptor, ATP binding; INVOLVED IN: biosynthetic process; LOCATED IN: chloroplast; EXPRESSED IN: 22 plant structures; EXPRESSED DURING: 13 growth stages; CONTAINS InterPro DOMAIN/s: Uridine kinase (InterPro:IPR000764); Has 1794 Blast hits to 1794 proteins in 581 species:…	nucleotide metabolism	phosphoribulokinase/uridine kinase family protein | chr1:701478-703864 FORWARD	nucleotide metabolism.salvage.nucleoside kinases.uridine kinase	1345	5.10543	6.25385	6.07249	6.38456	10.1178	11.8137	8.89124	9.4826	5.9006	7.8637	6.10737	5.41183	7.24793	8.14063	6.46756	6.28407	11.1793	12.169	9.13385	11.1921	17.0086	13.8729	8.43731	8.03768	7.76756	7.44757	7.88786	7.23376	12.0269	13.122	9.31977	7.9999	6.88656	6.5238	7.67921	7.81727
AT1G03040	basic helix-loop-helix (bHLH) family protein; FUNCTIONS IN: transcription factor activity, DNA binding; INVOLVED IN: regulation of transcription, acetyl-CoA biosynthetic process from pyruvate; LOCATED IN: nucleus; EXPRESSED IN: 22 plant structures; EXPRESSED DURING: 13 growth stages; CONTAINS InterPro DOMAIN/s: Basic helix-loop-helix dimerisation region bHLH (InterPro:IPR001092), Helix-loop-helix…	regulation	basic helix-loop-helix (bHLH) family protein | chr1:703906-706631 REVERSE	TCA / org. transformation.TCA.pyruvate DH.E3	1456	22.1265	17.4749	21.5548	14.7118	28.3182	35.4765	24.5745	25.4294	18.2744	19.658	19.3008	17.3767	24.2344	20.8509	23.4671	16.2905	20.8539	29.9133	26.1743	20.828	32.3108	24.8164	24.2915	29.5354	26.1805	26.5285	29.7395	23.6795	35.8297	25.1974	27.9389	20.7185	18.7987	21.3575	25.4611	15.8164
AT1G03050	epsin N-terminal homology (ENTH) domain-containing protein / clathrin assembly protein-related; FUNCTIONS IN: phospholipid binding, clathrin binding, binding, phosphatidylinositol binding; INVOLVED IN: N-terminal protein myristoylation, clathrin coat assembly; LOCATED IN: clathrin coat; EXPRESSED IN: 9 plant structures; EXPRESSED DURING: L mature pollen stage, M germinated pollen stage, 4 anthesi…	function unknown	epsin N-terminal homology (ENTH) domain-containing protein / clathrin assembly protein-related | chr1:707726-710041 FORWARD	not assigned.no ontology.epsin N-terminal homology (ENTH) domain-containing protein	1981	1.4902	0.675988	1.1687	0.746548	2.17874	2.4298	1.4971	1.87333	1.47597	1.1006	1.47733	0.886916	1.52444	1.31198	1.09779	0.938199	1.22422	1.68044	1.74168	1.82373	1.55991	1.10812	1.01204	1.1349	1.56788	2.04284	1.96286	2.04365	1.95068	1.40261	1.26068	1.45488	1.41845	1.41155	2.24994	1.39808
AT1G03055	unknown protein; FUNCTIONS IN: molecular_function unknown; INVOLVED IN: biological_process unknown; LOCATED IN: cellular_component unknown; EXPRESSED IN: 10 plant structures; EXPRESSED DURING: 6 growth stages; BEST Arabidopsis thaliana protein match is: unknown protein (TAIR:AT1G64680.1); Has 63 Blast hits to 63 proteins in 14 species: Archae - 0; Bacteria - 5; Metazoa - 0; Fungi - 0; Plants - 53…	function unknown	unknown protein | chr1:710018-711803 REVERSE	not assigned.unknown	919	0	0.0910727	0	0	0	0	0	0	0.0454516	0	0.036188	0	0	0	0	0	0.105557	0.0603727	0.0568843	0	0.200749	0.0477732	0	0	0.153624	0.130798	0.0522364	0.0710533	0	0	0.10452	0	0	0	0	0
AT1G03060	Encodes a WD/BEACH domain protein involved in cell morphogenesis.	cellular process	WD-40 repeat family protein / beige-related | chr1:712473-726891 REVERSE	not assigned.no ontology	11304	3.40068	3.84272	4.74481	1.6375	1.35658	4.29479	5.82279	5.42254	2.19862	2.02726	3.46277	5.36455	2.45594	3.34121	5.20919	5.78983	2.06389	6.3905	6.73345	8.30001	4.63914	4.10528	3.66761	4.83681	2.39173	7.87605	4.79883	7.6077	7.84273	5.15734	4.48661	5.31344	1.14776	2.35428	4.03017	2.37298
AT1G03070	glutamate binding; FUNCTIONS IN: glutamate binding; INVOLVED IN: biological_process unknown; LOCATED IN: cellular_component unknown; EXPRESSED IN: 24 plant structures; EXPRESSED DURING: 15 growth stages; CONTAINS InterPro DOMAIN/s: Uncharacterised protein family UPF0005 (InterPro:IPR006214); BEST Arabidopsis thaliana protein match is: glutamate binding (TAIR:AT4G02690.1); Has 3927 Blast hits to 3…	function unknown	glutamate binding | chr1:729935-731557 FORWARD	not assigned.no ontology	1019	5.66813	5.42093	5.23829	4.54128	11.1123	13.1044	8.82528	7.40931	4.75498	6.50993	10.0521	4.53224	5.82321	4.28714	4.59667	2.7793	4.75993	9.31061	5.43801	3.92147	3.9378	3.05903	4.82585	4.22487	7.20451	10.9705	8.99805	8.01006	9.56881	5.807	12.1128	3.05464	5.00445	8.42165	14.3417	4.88226
AT1G03080	FUNCTIONS IN: molecular_function unknown; INVOLVED IN: biological_process unknown; LOCATED IN: plasma membrane; EXPRESSED IN: 22 plant structures; EXPRESSED DURING: 13 growth stages; CONTAINS InterPro DOMAIN/s: Prefoldin (InterPro:IPR009053), KIP1-like (InterPro:IPR011684); BEST Arabidopsis thaliana protein match is: kinase interacting family protein (TAIR:AT3G22790.1); Has 169162 Blast hits to 6…	function unknown	FUNCTIONS IN: molecular_function unknown; INVOLVED IN: biological_process unknown; LOCATED IN: plasma membrane; EXPRESSED IN: 22 plant structures; EXPRESSED DURING: 13 growth stages; CONTAINS InterPro DOMAIN/s: Prefoldin (InterPro:IPR009053), KIP1-like (InterPro:IPR011684); BEST Arabidopsis thaliana protein match is: kinase interacting family protein (TAIR:AT3G22790.1); Has 169162 Blast hits to 6…	protein.postranslational modification	5292	3.14088	5.14796	6.3436	2.9659	2.78259	5.23245	4.92631	4.26397	3.11776	3.09435	4.58757	3.99357	2.83325	4.25294	5.14471	4.79143	2.7863	5.06388	4.04028	4.65471	3.39902	4.01537	4.33169	4.13087	3.82831	5.84513	6.46783	5.8857	5.81625	5.78529	4.78275	4.37871	2.53035	3.55301	6.06574	3.5375
AT1G03090	MCCA is the biotinylated subunit of the dimer MCCase, which is involved in leucine degradation. Both subunits are nuclear coded and the active enzyme is located in the mitochondrion.	amino acid metabolism	Symbols: MCCA | MCCA; methylcrotonoyl-CoA carboxylase | chr1:739679-744184 FORWARD	amino acid metabolism.degradation.branched-chain group.leucine	2546	13.4855	9.20457	7.47685	9.93112	6.62142	17.4828	7.87228	17.8096	11.0413	13.7928	10.045	13.2301	20.747	17.0501	14.3895	19.4492	9.65882	14.9929	6.65265	27.7782	35.2166	11.7777	8.72137	15.35	19.6854	15.2969	14.0094	20.4665	21.8139	16.7744	7.22482	30.3229	11.3501	7.2715	9.08986	8.38028
AT1G03100	pentatricopeptide (PPR) repeat-containing protein; EXPRESSED IN: 21 plant structures; EXPRESSED DURING: 13 growth stages; CONTAINS InterPro DOMAIN/s: Pentatricopeptide repeat (InterPro:IPR002885); BEST Arabidopsis thaliana protein match is: pentatricopeptide (PPR) repeat-containing protein (TAIR:AT1G69290.1); Has 4755 Blast hits to 2316 proteins in 91 species: Archae - 0; Bacteria - 27; Metazoa -…	function unknown	pentatricopeptide (PPR) repeat-containing protein | chr1:743885-746479 REVERSE	not assigned.no ontology.pentatricopeptide (PPR) repeat-containing protein	2595	0.964492	1.20948	1.18957	0.955975	0.880535	0.299175	0.276502	1.15064	0.724336	0.661423	0.551075	0.58034	0.632911	0.404884	0.386788	0.44337	0.747648	1.21869	0.66479	0.717202	2.15059	1.75953	1.16616	1.17974	0.516846	1.28156	0.517976	1.53494	4.03451	4.67953	4.60839	3.93907	0.601573	0.557359	1.17258	0.731287
AT1G03103	protease inhibitor/seed storage/lipid transfer protein (LTP) family protein; FUNCTIONS IN: molecular_function unknown; INVOLVED IN: lipid transport; LOCATED IN: membrane; CONTAINS InterPro DOMAIN/s: Bifunctional inhibitor/plant lipid transfer protein/seed storage (InterPro:IPR016140), Plant lipid transfer protein/seed storage/trypsin-alpha amylase inhibitor (InterPro:IPR003612), Plant lipid trans…	LTP	protease inhibitor/seed storage/lipid transfer protein (LTP) family protein | chr1:747197-748057 FORWARD	0	640	0	0	0	0	0	0	0	0	0	0	0	0	0	0	0	0	0	0	0	0	0	0	0	0	0	0	0.0750082	0	0	0	0	0	0	0	0	0
AT1G03106	unknown protein; FUNCTIONS IN: molecular_function unknown; INVOLVED IN: biological_process unknown; LOCATED IN: cellular_component unknown; Has 2 Blast hits to 2 proteins in 1 species: Archae - 0; Bacteria - 0; Metazoa - 0; Fungi - 0; Plants - 2; Viruses - 0; Other Eukaryotes - 0 (source: NCBI BLink).	function unknown	unknown protein | chr1:748102-749034 REVERSE	0	933	0	0	0	0	0	0	0	0	0	0	0	0	0	0	0	0	0	0	0	0	0	0	0	0	0	0	0	0	0	0	0	0	0	0	0	0
AT1G03110	transducin family protein / WD-40 repeat family protein; FUNCTIONS IN: nucleotide binding; INVOLVED IN: biological_process unknown; LOCATED IN: cellular_component unknown; EXPRESSED IN: 24 plant structures; EXPRESSED DURING: 15 growth stages; CONTAINS InterPro DOMAIN/s: WD40 repeat-like (InterPro:IPR011046), WD40 repeat, region (InterPro:IPR017986), WD40/YVTN repeat-like (InterPro:IPR015943), WD4…	function unknown	transducin family protein / WD-40 repeat family protein | chr1:749246-751963 FORWARD	not assigned.no ontology	1564	7.96042	6.79627	5.83898	5.73458	7.17509	3.90496	4.31248	5.31834	5.98241	2.61012	4.86944	3.59484	3.5569	2.54572	2.91467	2.97086	2.29493	3.76032	4.24497	2.55497	2.80153	2.41413	2.56374	2.20212	4.51345	5.66177	4.41992	4.42557	10.0842	4.21115	6.01875	4.22611	1.48611	1.17138	4.27474	1.80364
AT1G03120	Atrab28 plays a role in the ion cell balance during late embryogenesis and germination.	function unknown	Symbols: ATRAB28 | ATRAB28 | chr1:752271-753140 FORWARD	0	549	0	0	0	0	0	0	0	0	0	0	0	0	0.193008	0	0	0	0	0	0	0.0997074	0	0.07997	0	0	0	0.0729834	0	0.11894	0.24554	0	0	0.0699966	0	0	0	0
AT1G03130	Encodes a protein predicted by sequence similarity with spinach PsaD to be photosystem I reaction center subunit II (PsaD2)	photosynthesis	Symbols: PSAD-2 | PSAD-2 (photosystem I subunit D-2) | chr1:753307-754198 REVERSE	PS.lightreaction.photosystem I.PSI polypeptide subunits	892	4313.09	3324.09	3253.76	4054.44	5112.99	3325.35	3268.91	4044.18	5900.77	5503.12	3633.67	5127.66	5044.76	4620.91	3431.47	4104.44	5341.71	3077.54	3340.2	3975.6	6278.14	5447.19	5139.08	5721.04	6742.72	3763.33	4471.11	4730.66	3195.18	5117.06	4825.17	6284.76	7542.24	6655.79	4136.66	6216.37
AT1G03140	splicing factor Prp18 family protein; INVOLVED IN: RNA splicing; LOCATED IN: spliceosome; EXPRESSED IN: male gametophyte, cultured cell, pollen tube; EXPRESSED DURING: L mature pollen stage, M germinated pollen stage; CONTAINS InterPro DOMAIN/s: Pre-mRNA processing factor 4 (PRP4) like (InterPro:IPR014906), Splicing factor motif (InterPro:IPR003648), Prp18 (InterPro:IPR004098); BEST Arabidopsis t…	cellular process	splicing factor Prp18 family protein | chr1:754371-756303 REVERSE	RNA.processing.splicing	1443	15.9661	24.3315	23.1751	22.0847	15.5183	18.9382	12.4974	13.45	12.7944	11.7339	12.4223	9.91465	29.4093	30.5427	30.1416	23.3065	22.6888	30.6057	29.1996	29.6268	27.2961	20.0502	21.2598	21.4478	16.7793	17.4655	17.4655	14.5258	28.0563	26.9221	27.9576	20.3725	20.7952	22.7527	31.7789	18.3759
AT1G03150	GCN5-related N-acetyltransferase (GNAT) family protein; FUNCTIONS IN: N-acetyltransferase activity; INVOLVED IN: metabolic process; LOCATED IN: cellular_component unknown; EXPRESSED IN: 22 plant structures; EXPRESSED DURING: 13 growth stages; CONTAINS InterPro DOMAIN/s: GCN5-related N-acetyltransferase (InterPro:IPR000182), Acyl-CoA N-acyltransferase (InterPro:IPR016181); BEST Arabidopsis thalian…	regulation	GCN5-related N-acetyltransferase (GNAT) family protein | chr1:756414-758612 FORWARD	RNA.regulation of transcription.Silencing Group	743	12.2651	15.2635	17.5708	13.869	32.4621	36.3624	23.1127	31.059	25.4668	30.5306	33.7939	20.1338	27.9522	29.1751	22.8527	20.0711	17.8217	25.165	19.9819	17.4606	23.5266	22.9267	21.3828	18.4773	17.9563	29.1746	24.8749	24.0803	40.2166	28.6708	27.2779	18.9296	25.5395	24.0085	36.5698	23.47
AT1G03160	A new plant-specific member of the dynamin superfamily; defines a new protein class within the dynamin superfamily of membrane remodeling GTPases that regulates organization of the thylakoid network in plants. Targeted to chloroplasts and associated with thylakoid and envelope membranes as punctate structures. Knockout mutants have abnormalities in chloroplast and thylakoid morphology, including …	chloroplast process	Symbols: FZL | FZL (FZO-LIKE); GTP binding / GTPase/ thiamin-phosphate diphosphorylase | chr1:761282-766153 FORWARD	signalling.G-proteins	2878	13.0671	11.5162	12.7818	10.41	7.30434	10.3047	13.0308	15.2512	6.8504	6.47963	8.8053	12.0876	8.33923	10.2028	12.5552	14.7608	8.2918	11.5862	11.9884	20.2943	13.3494	9.85465	11.0275	12.931	8.09409	8.50643	9.75785	12.4107	16.3154	12.6045	13.9676	13.3524	11.8127	11.676	14.787	15.4687
AT1G03170	unknown protein; FUNCTIONS IN: molecular_function unknown; INVOLVED IN: biological_process unknown; LOCATED IN: cellular_component unknown; EXPRESSED IN: 15 plant structures; EXPRESSED DURING: 6 growth stages; BEST Arabidopsis thaliana protein match is: unknown protein (TAIR:AT4G02810.1); Has 42 Blast hits to 42 proteins in 10 species: Archae - 0; Bacteria - 0; Metazoa - 1; Fungi - 0; Plants - 41…	function unknown	unknown protein | chr1:769632-770684 FORWARD	not assigned.unknown	1053	1.88932	2.8614	2.01544	0.906113	1.49488	1.42541	1.72624	1.8229	2.38006	3.17189	1.45281	1.23949	1.81131	2.62577	3.77307	1.68098	2.67162	1.63339	2.33334	0.727779	3.02225	2.08469	1.14955	1.72624	2.94964	3.23435	4.92362	1.30224	1.49352	2.58985	4.01367	1.24079	1.35073	1.5109	0.895398	1.70476
AT1G03180	unknown protein; FUNCTIONS IN: molecular_function unknown; INVOLVED IN: biological_process unknown; EXPRESSED IN: 15 plant structures; EXPRESSED DURING: 8 growth stages; Has 16 Blast hits to 16 proteins in 6 species: Archae - 0; Bacteria - 0; Metazoa - 3; Fungi - 0; Plants - 13; Viruses - 0; Other Eukaryotes - 0 (source: NCBI BLink).	function unknown	unknown protein | chr1:773411-775344 FORWARD	not assigned.unknown	1095	0.058608	0.535042	0.176195	0.217839	0.0463722	0.0945338	0.131054	0.350596	0.419608	0.0423643	0.0911144	0.183377	0.290306	0.252505	0.190966	0.121238	0	0.101338	0.0477413	0	0.0421206	0.0400946	0	0.0436848	0.193398	0.0731834	0.219202	0.0596329	0.902778	0.610882	0.438604	0.772072	0.031681	0.0880577	0.0391388	0
AT1G03190	UV damage and heat induce a common stress response in plants that leads to tissue death and reduced chloroplast function. The UVH6 product is suggested to be a negative regulator of this response.	cellular process	Symbols: ATXPD, UVH6 | UVH6 (ULTRAVIOLET HYPERSENSITIVE 6); ATP binding / ATP-dependent DNA helicase/ ATP-dependent helicase/ DNA binding / hydrolase, acting on acid anhydrides, in phosphorus-containing anhydrides / nucleic acid binding | chr1:775527-780027 FORWARD	DNA.repair	2578	8.26469	6.8502	8.13242	4.23773	4.35292	6.36425	6.60559	6.60189	5.13619	4.64249	7.70143	6.25059	6.10369	7.05713	7.93278	6.96904	4.5531	7.7908	7.0973	6.92205	8.14024	5.90944	6.35345	5.54796	6.29782	9.43414	8.00709	9.8023	10.9458	6.58656	7.00474	5.64944	4.26569	4.17036	7.46423	5.4114
AT1G03200	unknown protein; FUNCTIONS IN: molecular_function unknown; INVOLVED IN: biological_process unknown; LOCATED IN: cellular_component unknown; BEST Arabidopsis thaliana protein match is: unknown protein (TAIR:AT1G03240.1); Has 2 Blast hits to 2 proteins in 1 species: Archae - 0; Bacteria - 0; Metazoa - 0; Fungi - 0; Plants - 2; Viruses - 0; Other Eukaryotes - 0 (source: NCBI BLink).	function unknown	unknown protein | chr1:780602-781285 FORWARD	not assigned.unknown	440	0	0	0	0	0	0	0	0	0	0	0	0	0	0	0	0	0	0	0	0	0	0	0	0	0	0	0	0	0	0	0	0	0	0	0	0
AT1G03210	phenazine biosynthesis PhzC/PhzF family protein; FUNCTIONS IN: catalytic activity; INVOLVED IN: biosynthetic process; LOCATED IN: endomembrane system; EXPRESSED IN: 24 plant structures; EXPRESSED DURING: 15 growth stages; CONTAINS InterPro DOMAIN/s: Phenazine biosynthesis PhzC/PhzF protein (InterPro:IPR003719); BEST Arabidopsis thaliana protein match is: catalytic (TAIR:AT4G02860.1); Has 2445 Bla…	enzyme, putative	phenazine biosynthesis PhzC/PhzF family protein | chr1:782948-784240 FORWARD	not assigned.no ontology	861	11.4041	8.74869	12.7726	6.53822	28.6029	53.9213	30.6121	17.3893	22.8498	19.45	32.8319	17.6077	15.7527	13.2306	11.1233	7.60657	11.0978	28.3534	27.2009	11.1895	17.4632	18.3569	20.4294	13.4449	18.7749	29.318	28.4909	24.6479	23.5889	17.5103	22.8701	16.0229	7.09125	8.84719	10.4529	5.71863
AT1G03220	extracellular dermal glycoprotein, putative / EDGP, putative; FUNCTIONS IN: aspartic-type endopeptidase activity; INVOLVED IN: response to salt stress; LOCATED IN: cell wall, plasma membrane, membrane, plant-type cell wall; EXPRESSED IN: stem, root, callus, pollen tube, leaf; CONTAINS InterPro DOMAIN/s: Peptidase aspartic, catalytic (InterPro:IPR009007), Peptidase A1 (InterPro:IPR001461); BEST Ar…	function unknown	extracellular dermal glycoprotein, putative / EDGP, putative | chr1:787122-788651 FORWARD	not assigned.no ontology	1530	0.880844	0.87525	1.0088	0.966609	0.564195	0.439767	0.187588	0.418195	2.26596	0.75799	3.0431	0.754632	3.08189	11.0597	1.0387	2.34274	0.570631	7.94162	2.1184	0.393551	2.74321	3.18516	2.02734	0.969204	3.82941	23.6479	8.34602	11.6939	2.61379	0.47083	0.439464	0.728376	1.26973	1.63856	1.14846	0.938621
AT1G03240	unknown protein; FUNCTIONS IN: molecular_function unknown; INVOLVED IN: biological_process unknown; LOCATED IN: cellular_component unknown; EXPRESSED IN: male gametophyte, pollen tube; EXPRESSED DURING: L mature pollen stage, M germinated pollen stage; BEST Arabidopsis thaliana protein match is: unknown protein (TAIR:AT1G03200.1); Has 2 Blast hits to 2 proteins in 1 species: Archae - 0; Bacteria …	function unknown	unknown protein | chr1:792222-792986 REVERSE	0	473	0	0	0	0	0	0	0	0	0	0	0	0	0	0	0	0	0	0	0	0	0	0	0	0	0	0	0	0	0	0	0	0	0	0	0	0
AT1G03250	unknown protein; FUNCTIONS IN: molecular_function unknown; INVOLVED IN: biological_process unknown; LOCATED IN: cellular_component unknown; EXPRESSED IN: 24 plant structures; EXPRESSED DURING: 15 growth stages; Has 65 Blast hits to 65 proteins in 22 species: Archae - 0; Bacteria - 0; Metazoa - 29; Fungi - 0; Plants - 27; Viruses - 0; Other Eukaryotes - 9 (source: NCBI BLink).	function unknown	unknown protein | chr1:793353-795368 REVERSE	not assigned.unknown	1170	12.89	11.5171	11.488	10.153	14.5389	17.2082	9.56698	12.5415	17.9575	26.9611	13.7006	18.3206	11.5924	12.9503	12.5107	11.7626	21.0182	19.9168	14.6553	18.9015	14.625	14.4844	10.2813	11.2841	17.2554	16.3696	16.7403	13.0038	25.8849	25.9474	22.9053	12.9736	19.8063	19.2434	23.6996	13.9839
AT1G03260	LOCATED IN: endomembrane system; EXPRESSED IN: 24 plant structures; EXPRESSED DURING: 15 growth stages; CONTAINS InterPro DOMAIN/s: SNARE associated Golgi protein (InterPro:IPR015414); BEST Arabidopsis thaliana protein match is: unknown protein (TAIR:AT5G19070.1); Has 3432 Blast hits to 3432 proteins in 730 species: Archae - 8; Bacteria - 1831; Metazoa - 239; Fungi - 87; Plants - 162; Viruses - 0…	function unknown	LOCATED IN: endomembrane system; EXPRESSED IN: 24 plant structures; EXPRESSED DURING: 15 growth stages; CONTAINS InterPro DOMAIN/s: SNARE associated Golgi protein (InterPro:IPR015414); BEST Arabidopsis thaliana protein match is: unknown protein (TAIR:AT5G19070.1); Has 3432 Blast hits to 3432 proteins in 730 species: Archae - 8; Bacteria - 1831; Metazoa - 239; Fungi - 87; Plants - 162; Viruses - 0…	not assigned.unknown	1332	12.4304	8.57694	10.284	9.52704	8.84414	9.83077	7.32606	10.4078	13.3275	13.9654	12.5587	13.5297	13.4441	14.738	12.4962	15.5147	8.04753	9.58032	7.96709	10.5616	8.93356	8.73456	8.91724	9.76809	15.6867	12.8747	12.9023	13.6283	9.44553	9.73474	7.82424	8.33763	7.0319	8.39721	8.39765	8.00908
AT1G03270	FUNCTIONS IN: molecular_function unknown; INVOLVED IN: biological_process unknown; LOCATED IN: endomembrane system; EXPRESSED IN: 21 plant structures; EXPRESSED DURING: 14 growth stages; CONTAINS InterPro DOMAIN/s: Protein of unknown function DUF21 (InterPro:IPR002550), Cystathionine beta-synthase, core (InterPro:IPR000644); BEST Arabidopsis thaliana protein match is: unknown protein (TAIR:AT4G14…	function unknown	FUNCTIONS IN: molecular_function unknown; INVOLVED IN: biological_process unknown; LOCATED IN: endomembrane system; EXPRESSED IN: 21 plant structures; EXPRESSED DURING: 14 growth stages; CONTAINS InterPro DOMAIN/s: Protein of unknown function DUF21 (InterPro:IPR002550), Cystathionine beta-synthase, core (InterPro:IPR000644); BEST Arabidopsis thaliana protein match is: unknown protein (TAIR:AT4G14…	not assigned.unknown	1500	14.2898	11.55	16.6351	10.6545	9.78314	8.83324	8.89729	6.99556	16.2625	13.8548	29.4211	15.8965	23.135	16.4053	23.0576	20.7983	8.73066	14.6474	11.8842	8.61233	8.60946	11.4149	10.4151	6.15476	14.0239	19.0456	18.082	15.3668	17.0748	15.7452	14.7283	8.198	10.7079	10.4137	13.2571	10.4629
AT1G03280	transcription initiation factor IIE (TFIIE) alpha subunit family protein / general transcription factor TFIIE family protein; FUNCTIONS IN: RNA polymerase II transcription factor activity, transcription initiation factor activity; INVOLVED IN: transcription initiation from RNA polymerase II promoter; LOCATED IN: endomembrane system, transcription factor TFIIE complex; EXPRESSED IN: 24 plant struc…	cellular process	transcription initiation factor IIE (TFIIE) alpha subunit family protein / general transcription factor TFIIE family protein | chr1:803035-807066 FORWARD	RNA.transcription	1901	3.07207	4.05051	4.22876	2.55976	6.3305	9.42031	5.61135	6.9111	4.021	3.80677	3.4114	4.67401	3.03783	3.98523	3.84995	3.67794	3.57207	6.12905	4.26243	4.43444	4.24585	3.2102	3.20368	3.12021	5.60712	6.57611	6.69195	6.42332	14.0167	10.5292	11.4952	8.00501	4.1242	4.7679	8.63452	3.93908
AT1G03290	unknown protein; FUNCTIONS IN: molecular_function unknown; INVOLVED IN: biological_process unknown; LOCATED IN: cellular_component unknown; EXPRESSED IN: 22 plant structures; EXPRESSED DURING: 13 growth stages; BEST Arabidopsis thaliana protein match is: unknown protein (TAIR:AT4G02880.1); Has 10945 Blast hits to 7852 proteins in 686 species: Archae - 147; Bacteria - 1290; Metazoa - 5004; Fungi -…	function unknown	unknown protein | chr1:807396-810690 FORWARD	not assigned.unknown	1860	5.07196	4.29728	5.39383	4.77068	9.20002	9.93405	7.50956	6.12318	4.04226	3.16742	2.3244	4.58812	4.13022	2.94332	3.73246	4.37759	4.22451	8.71016	6.26758	7.12201	6.89352	4.76802	4.35217	6.76375	8.61505	11.2018	5.31671	8.77661	9.83227	5.1455	4.59615	4.75186	7.75878	4.92484	7.92624	7.85879
AT1G03300	agenet domain-containing protein; FUNCTIONS IN: RNA binding; INVOLVED IN: biological_process unknown; LOCATED IN: cellular_component unknown; EXPRESSED IN: 22 plant structures; EXPRESSED DURING: 13 growth stages; CONTAINS InterPro DOMAIN/s: Tudor-like, plant (InterPro:IPR014002), Agenet (InterPro:IPR008395), Protein of unknown function DUF724 (InterPro:IPR007930); BEST Arabidopsis thaliana protei…	function unknown	agenet domain-containing protein | chr1:811033-813086 REVERSE	not assigned.no ontology.agenet domain-containing protein	2013	0	0	0	0	0	0	0	0	0	0	0	0	0	0	0	0	0	0	0	0	0	0	0	0	0	0	0	0	0	0	0	0	0	0	0	0
AT1G03310	Encodes a protein with strong similarity to isoamylase (EC:3.2.1.68) however lacks critical residues known to be important for activity. Appears to co localize with ISA1 in the chloroplast isoamylase complex. Mutations in this gene cause the loss of detectable isoamylase activity and the disruption of normal starch structure. It has been postulated that AtISA2 interacts with AtISA1 to form the Is…	starch	Symbols: ATISA2, ISA2, DBE1, BE2 | isoamylase, putative / starch debranching enzyme, putative | chr1:813486-816749 FORWARD	major CHO metabolism.synthesis.starch.debranching	2932	3.19566	2.51202	2.54436	2.0827	1.1257	1.55342	2.16986	2.54597	1.78078	1.29737	1.66737	2.65379	2.67434	2.64046	2.86703	3.75807	1.75354	1.89231	2.40701	2.68843	2.34386	2.18619	2.15455	2.08829	2.11867	2.21385	1.86651	1.95983	1.10342	1.5619	3.35797	1.6252	1.10035	1.00304	1.87097	2.04666
AT1G03320	unknown protein; FUNCTIONS IN: molecular_function unknown; INVOLVED IN: biological_process unknown; LOCATED IN: cellular_component unknown; Has 1133 Blast hits to 723 proteins in 102 species: Archae - 4; Bacteria - 14; Metazoa - 406; Fungi - 130; Plants - 78; Viruses - 8; Other Eukaryotes - 493 (source: NCBI BLink).	function unknown	unknown protein | chr1:817027-817767 FORWARD	not assigned.unknown	663	0	0	0	0	0	0	0	0	0	0	0	0	0	0	0.0630792	0	0	0	0	0	0	0	0	0	0	0	0	0	0	0	0	0	0	0	0	0
AT1G03330	small nuclear ribonucleoprotein D, putative / snRNP core SM-like protein, putative / U6 snRNA-associated Sm-like protein, putative; FUNCTIONS IN: molecular_function unknown; LOCATED IN: small nucleolar ribonucleoprotein complex, nucleus; EXPRESSED IN: 22 plant structures; EXPRESSED DURING: 13 growth stages; CONTAINS InterPro DOMAIN/s: Like-Sm ribonucleoprotein, core (InterPro:IPR001163), U6 snRNA…	cellular process	small nuclear ribonucleoprotein D, putative / snRNP core SM-like protein, putative / U6 snRNA-associated Sm-like protein, putative | chr1:817983-819563 REVERSE	RNA.processing	726	45.7009	63.9823	50.8464	53.7523	62.6676	68.2255	36.568	49.8239	55.3482	56.3568	54.7408	41.9711	53.3457	43.9495	37.0978	37.9736	40.5533	39.3574	42.2678	34.4572	40.7857	29.8738	32.148	34.9208	43.5599	66.7799	52.8984	51.5369	82.688	61.8027	61.5224	43.6683	51.5105	47.3483	56.0801	55.3157
AT1G03340	unknown protein; FUNCTIONS IN: molecular_function unknown; INVOLVED IN: biological_process unknown; BEST Arabidopsis thaliana protein match is: unknown protein (TAIR:AT4G02920.1); Has 23 Blast hits to 22 proteins in 8 species: Archae - 0; Bacteria - 1; Metazoa - 0; Fungi - 0; Plants - 22; Viruses - 0; Other Eukaryotes - 0 (source: NCBI BLink).	function unknown	unknown protein | chr1:819662-821317 FORWARD	0	1298	3.7576	4.3202	5.84645	2.75656	1.60391	2.15323	2.50599	2.00463	1.51247	3.14501	11.2735	2.70721	4.93889	8.94663	5.12297	3.30695	7.54833	6.75365	3.86638	3.20508	4.44165	4.36329	4.95426	3.09563	2.44728	1.97561	6.43522	2.21349	6.81968	14.4296	15.2444	5.7731	14.7529	20.6886	18.8201	7.78422
AT1G03350	BSD domain-containing protein; FUNCTIONS IN: molecular_function unknown; INVOLVED IN: biological_process unknown; LOCATED IN: cellular_component unknown; EXPRESSED IN: 24 plant structures; EXPRESSED DURING: 15 growth stages; CONTAINS InterPro DOMAIN/s: BSD (InterPro:IPR005607); BEST Arabidopsis thaliana protein match is: BSD domain-containing protein (TAIR:AT4G13110.1); Has 9675 Blast hits to 511…	regulation	BSD domain-containing protein | chr1:822638-824393 REVERSE	not assigned.no ontology.BSD domain-containing protein	1756	6.06673	6.76811	7.06835	6.05844	7.51831	10.5814	6.12919	6.38866	6.70795	8.74416	7.55663	6.86097	5.49118	6.10931	5.28723	4.48565	4.69568	7.77261	5.53728	6.23455	5.25309	4.67538	4.56684	4.38577	5.14553	6.13797	5.08484	5.28036	8.39309	8.35119	7.11108	5.18648	4.84011	4.53013	5.71101	4.35197
AT1G03360	ARABIDOPSIS THALIANA RIBOSOMAL RNA PROCESSING 4 (ATRRP4); FUNCTIONS IN: RNA binding, exonuclease activity; LOCATED IN: mitochondrion; EXPRESSED IN: 20 plant structures; EXPRESSED DURING: 13 growth stages; CONTAINS InterPro DOMAIN/s: Nucleic acid-binding, OB-fold-like (InterPro:IPR016027), S1, RNA binding (InterPro:IPR003029); Has 443 Blast hits to 443 proteins in 204 species: Archae - 97; Bacteri…	cellular process	Symbols: ATRRP4 | ATRRP4 (ARABIDOPSIS THALIANA RIBOSOMAL RNA PROCESSING 4); RNA binding / exonuclease | chr1:824537-826358 FORWARD	DNA.unspecified	1264	4.46793	5.92625	5.0879	4.49139	5.14203	4.87272	5.29817	5.97317	5.55171	2.53231	4.05185	3.53461	5.53281	4.76864	3.80496	3.88603	3.5687	3.9505	4.21853	3.50782	4.56112	3.29971	3.05252	2.42202	4.13266	6.14966	3.68395	5.57926	9.77593	6.39117	7.59923	4.5603	2.82685	2.59366	5.1876	3.69248
AT1G03370	protein binding / zinc ion binding; FUNCTIONS IN: protein binding, zinc ion binding; INVOLVED IN: biological_process unknown; LOCATED IN: cellular_component unknown; EXPRESSED IN: 23 plant structures; EXPRESSED DURING: 15 growth stages; CONTAINS InterPro DOMAIN/s: Zinc finger, RING-type (InterPro:IPR001841), C2 membrane targeting protein (InterPro:IPR018029), C2 calcium/lipid-binding region, CaLB…	protein degradation	protein binding / zinc ion binding | chr1:826569-835361 FORWARD	protein.degradation.ubiquitin.E3.RING	6117	3.70346	2.9691	3.88999	2.64388	3.11289	3.94293	4.01166	3.56337	2.92261	2.91969	3.44692	3.07745	2.88419	2.86573	3.2407	2.64772	3.13208	5.6054	5.89683	5.75403	5.13473	3.34462	4.05049	4.82493	2.79268	3.9498	3.42166	3.85362	7.05923	5.67797	5.55881	4.28445	2.82426	3.12899	5.24065	3.07717
AT1G03380	AtATG18g; FUNCTIONS IN: molecular_function unknown; INVOLVED IN: response to starvation; EXPRESSED IN: 23 plant structures; EXPRESSED DURING: 13 growth stages; CONTAINS InterPro DOMAIN/s: WD40 repeat-like (InterPro:IPR011046), WD40 repeat (InterPro:IPR001680), WD40/YVTN repeat-like (InterPro:IPR015943); BEST Arabidopsis thaliana protein match is: AtATG18h (TAIR:AT1G54710.1); Has 249 Blast hits to…	cellular process	Symbols: ATATG18G | AtATG18g | chr1:835785-840940 FORWARD	protein.degradation.autophagy	3732	2.37306	1.62592	2.17127	1.1377	1.68714	3.24523	2.28151	2.29738	1.74601	2.43629	2.47733	2.64986	2.12945	2.75604	3.261	2.70348	2.20944	3.50854	2.94161	3.93091	3.21322	2.8822	2.33126	3.85807	2.91289	3.90802	2.77844	4.02426	5.64682	5.03245	3.16578	4.0158	2.6678	2.97124	4.05373	2.52871
AT1G03390	transferase family protein; FUNCTIONS IN: transferase activity, transferring acyl groups other than amino-acyl groups, transferase activity; INVOLVED IN: biological_process unknown; EXPRESSED IN: sepal, flower; EXPRESSED DURING: petal differentiation and expansion stage; CONTAINS InterPro DOMAIN/s: Transferase (InterPro:IPR003480); BEST Arabidopsis thaliana protein match is: transferase family pr…	regulation	transferase family protein | chr1:841033-842418 REVERSE	protein.postranslational modification	1386	0	0	0	0	0	0	0	0	0	0	0	0	0	0	0	0.0319276	0.0699908	0	0	0.0394945	0	0.0316764	0	0	0	0	0.0346358	0	0	0	0	0	0.0250294	0.0347847	0.0618427	0
AT1G03400	A single copy gene that encodes a protein with sequence similarity to tomato E8 (ACC oxidase, the last step in ethylene biosynthesis) involved in ethylene synthesis and fruit ripening in tomato. This gene is not induced by ethylene in siliques. The transcript is found in siliques, etiolated seedlings, leaves, stems and flowers.	hormone metabolism	2-oxoglutarate-dependent dioxygenase, putative | chr1:842747-844190 REVERSE	hormone metabolism.ethylene.synthesis-degradation	1236	4.72492	2.77632	5.20316	6.40723	2.58818	2.21936	1.97377	2.03616	2.23044	4.27859	5.30063	3.04608	2.44329	2.14752	3.1806	1.93333	3.37485	12.7933	11.6311	6.7317	9.66474	6.57132	15.3023	7.08235	0.628231	1.75054	1.90312	2.6415	29.1197	9.82475	8.43195	7.80377	13.416	10.8437	27.9472	8.25768
AT1G03430	Encodes AHP5, one of the six Arabidopsis thaliana histidine phosphotransfer proteins (AHPs). AHPs function as redundant positive regulators of cytokinin signaling. Members of the AHP gene family include: AT3G21510 (AHP1), AT3G29350 (AHP2), AT5G39340 (AHP3), AT3G16360 (AHP4), AT1G03430 (AHP5) and AT1G80100 (AHP6).	regulation	Symbols: AHP5 | AHP5 (HISTIDINE-CONTAINING PHOSPHOTRANSFER FACTOR 5); histidine phosphotransfer kinase | chr1:847873-849500 FORWARD	signalling.receptor kinases.misc	1025	5.19667	7.71635	7.59183	5.67828	8.07487	5.55444	2.75342	4.45285	3.3416	3.80163	2.66054	2.20388	2.84287	2.9133	2.9377	3.15158	2.7446	3.84318	2.90709	2.51	4.94969	3.98344	4.61308	3.2201	3.58117	3.63543	4.63661	3.69491	10.0827	8.98581	8.43404	5.13625	7.47966	8.18421	5.85364	5.70433
AT1G03440	leucine-rich repeat family protein; FUNCTIONS IN: protein binding; INVOLVED IN: signal transduction; LOCATED IN: endomembrane system; EXPRESSED IN: 23 plant structures; EXPRESSED DURING: 13 growth stages; CONTAINS InterPro DOMAIN/s: Leucine-rich repeat (InterPro:IPR001611), Leucine-rich repeat, N-terminal (InterPro:IPR013210); BEST Arabidopsis thaliana protein match is: leucine-rich repeat family…	function unknown	leucine-rich repeat family protein | chr1:852366-854032 FORWARD	not assigned.no ontology	1667	5.1202	3.26348	2.81626	2.46118	1.43164	1.33507	1.31998	1.66325	2.78133	1.92012	1.3965	1.50568	3.43247	2.45477	2.43352	1.69893	2.64777	2.09682	1.81887	3.44789	3.04345	2.18596	2.65494	2.18083	6.09778	4.73508	3.2829	2.1544	3.36936	3.45709	3.60132	2.72017	2.2267	2.28477	1.87676	2.21524
AT1G03445	encodes a serineûthreonine protein phosphatase with an N-terminal Kelch-repeat domain, which is nuclear localized and expressed preferentially in elongating cells. Genetic evidence suggest that this gene plays a redundant role (along with other members of the same gene family) in modulating growth in response to brassinosteroid.	regulation	Symbols: BSU1 | BSU1 (BRI1 SUPPRESSOR 1); protein serine/threonine phosphatase | chr1:854410-859701 REVERSE	protein.postranslational modification	2727	4.47136	3.71368	4.66945	2.76409	2.51374	3.2455	4.03448	4.59876	3.3851	2.50061	3.84154	3.57121	3.55537	3.85286	3.696	4.20286	2.68575	5.90023	5.29093	4.59674	4.70185	3.7995	3.80076	3.9994	3.0804	5.74498	3.48553	5.2679	7.53015	5.52854	6.21694	4.39662	3.12942	3.92482	6.71065	3.47945
AT1G03457	RNA-binding protein, putative; FUNCTIONS IN: RNA binding, nucleotide binding, nucleic acid binding; INVOLVED IN: biological_process unknown; LOCATED IN: cellular_component unknown; EXPRESSED IN: 17 plant structures; EXPRESSED DURING: 14 growth stages; CONTAINS InterPro DOMAIN/s: RNA recognition motif, RNP-1 (InterPro:IPR000504), Ribonucleoprotein, BRUNO-like (InterPro:IPR015903), Paraneoplastic e…	cellular process	RNA-binding protein, putative | chr1:860788-864075 REVERSE	RNA.RNA binding	1717	7.62485	9.84657	7.49109	5.94599	4.85004	5.03405	4.81971	6.33503	8.46591	5.67366	8.15439	6.11047	9.90497	5.70056	4.53046	7.49985	6.21479	6.72124	8.58592	7.33259	4.72772	5.06284	4.93495	5.79479	7.68805	7.23416	6.93379	5.97075	7.48459	7.13238	5.73417	6.64715	3.25289	3.06061	3.86886	6.42232
AT1G03470	kinase interacting family protein; FUNCTIONS IN: molecular_function unknown; INVOLVED IN: biological_process unknown; LOCATED IN: cellular_component unknown; EXPRESSED IN: 13 plant structures; EXPRESSED DURING: 4 anthesis, F mature embryo stage, petal differentiation and expansion stage, D bilateral stage, E expanded cotyledon stage; CONTAINS InterPro DOMAIN/s: KIP1-like (InterPro:IPR011684); BES…	function unknown	kinase interacting family protein | chr1:865915-867733 REVERSE	protein.postranslational modification	1247	0.771962	1.74506	0.618871	0.765146	0.732956	0.705592	0.3836	1.12882	0.971396	0.0372004	0.0800082	0.322049	0.594813	0.177382	0.167688	0.390352	0.155585	0.177971	0.125766	0	0.221919	0.176037	0.151673	0.26852	0.396257	0.321314	0.34647	0.26182	0.360335	0.247578	0.308113	0.462247	0.445109	0.386621	0.274945	0.287909
AT1G03475	Encodes coproporphyrinogen III oxidase, a key enzyme in the biosynthetic pathway of chlorophyll and heme, a tetrapyrrole pathway. Mutants express cytological and molecular markers associated with the defense responses, usually activated by pathogen infection.	pigment	Symbols: LIN2, HEMF1, ATCPO-I | LIN2 (LESION INITIATION 2); coproporphyrinogen oxidase | chr1:869051-871211 REVERSE	tetrapyrrole synthesis.coproporphyrinogen III oxidase	1448	178.744	185.657	204.88	185.523	135.535	168.533	148.79	205.06	232.303	115.78	171.291	222.396	174.456	151.269	159.748	189.476	107.693	128.093	117.262	116.51	142.507	144.991	161.994	158.04	185.105	165.446	163.709	137.676	81.0855	88.4117	114.164	101.935	88.6195	102.882	90.3312	142.213
AT1G03490	Arabidopsis NAC domain containing protein 6 (ANAC006); FUNCTIONS IN: transcription factor activity; INVOLVED IN: multicellular organismal development, regulation of transcription; EXPRESSED IN: cultured cell; CONTAINS InterPro DOMAIN/s: No apical meristem (NAM) protein (InterPro:IPR003441); BEST Arabidopsis thaliana protein match is: transcription factor (TAIR:AT1G19040.1); Has 1670 Blast hits to…	regulation	Symbols: ANAC006 | ANAC006 (Arabidopsis NAC domain containing protein 6); transcription factor | chr1:871874-872906 FORWARD	0	846	4.93076	3.3142	7.14567	4.00377	0.300104	0.244715	0.169627	0.100841	0.740604	0.986999	1.14001	0.949398	1.2525	0.392189	0.0988688	0.889219	1.20399	1.04932	0.926892	0.647038	0.817768	0.986013	1.0284	0.735052	0.834401	1.04196	2.61022	1.77524	0.159339	0.182465	0.227079	0.13627	1.31218	1.02578	1.67173	1.15188
AT1G03495	transferase/ transferase, transferring acyl groups other than amino-acyl groups; FUNCTIONS IN: transferase activity, transferring acyl groups other than amino-acyl groups, transferase activity; INVOLVED IN: biological_process unknown; CONTAINS InterPro DOMAIN/s: Transferase (InterPro:IPR003480); BEST Arabidopsis thaliana protein match is: transferase family protein (TAIR:AT1G03940.1); Has 988 Bla…	secondary metabolism	transferase/ transferase, transferring acyl groups other than amino-acyl groups | chr1:873184-874935 FORWARD	secondary metabolism.flavonoids.anthocyanins.anthocyanin 5-aromatic acyltransferase	1753	1.17149	1.62331	1.17396	0.898075	0.231729	0.797174	0.627611	0.802991	5.79014	7.25076	5.59654	4.72499	2.59917	1.35644	1.26443	1.81753	1.02375	3.44986	0.715711	0.811879	3.20987	3.65654	3.71152	1.63725	5.15434	9.14271	4.628	6.07163	3.92177	4.31483	3.04108	1.951	1.00926	1.2101	1.02681	1.52141
AT1G03510	pentatricopeptide (PPR) repeat-containing protein; FUNCTIONS IN: binding; INVOLVED IN: biological_process unknown; LOCATED IN: cellular_component unknown; EXPRESSED IN: 10 plant structures; EXPRESSED DURING: 6 growth stages; CONTAINS InterPro DOMAIN/s: Pentatricopeptide repeat (InterPro:IPR002885), Tetratricopeptide-like helical (InterPro:IPR011990); BEST Arabidopsis thaliana protein match is: pe…	function unknown	pentatricopeptide (PPR) repeat-containing protein | chr1:876258-877547 REVERSE	not assigned.no ontology.pentatricopeptide (PPR) repeat-containing protein	1290	0	0	0.0498535	0.110946	0.196812	0.0802438	0.0370813	0.198399	0.161899	0.179802	0.0515609	0	0.0410704	0	0	0.0343036	0.150399	0.0860194	0.202623	0.212168	0.107261	0.0680675	0.0293235	0	0.164164	0.0621208	0.148854	0.202474	0.0348323	0.0398876	0.0372304	0.0595785	0.026892	0.0373733	0	0.119277
AT1G03520	glycosyltransferase family 14 protein / core-2/I-branching enzyme family protein; FUNCTIONS IN: transferase activity, transferring glycosyl groups, acetylglucosaminyltransferase activity; INVOLVED IN: carbohydrate biosynthetic process; LOCATED IN: membrane; EXPRESSED IN: 22 plant structures; EXPRESSED DURING: 13 growth stages; CONTAINS InterPro DOMAIN/s: Glycosyl transferase, family 14 (InterPro:…	minor sugar metabolism	glycosyltransferase family 14 protein / core-2/I-branching enzyme family protein | chr1:877862-880158 REVERSE	misc.UDP glucosyl and glucoronyl transferases	2035	7.78939	6.68333	7.04735	5.50914	7.18621	7.68093	6.37015	4.98874	9.44188	9.7565	12.8615	13.0247	7.52406	7.25541	7.4806	5.97996	7.17425	6.92509	7.52682	7.39721	7.45659	6.21338	6.58027	5.31238	8.08233	12.5225	9.9549	9.08075	8.41265	7.40851	7.03297	6.94916	4.79022	4.50133	8.33974	4.25938
AT1G03530	NUCLEAR ASSEMBLY FACTOR 1 (NAF1); INVOLVED IN: biological_process unknown; EXPRESSED IN: 23 plant structures; EXPRESSED DURING: 13 growth stages; CONTAINS InterPro DOMAIN/s: NAF1 (InterPro:IPR008696); Has 52447 Blast hits to 27785 proteins in 1193 species: Archae - 268; Bacteria - 8558; Metazoa - 17671; Fungi - 7717; Plants - 3404; Viruses - 822; Other Eukaryotes - 14007 (source: NCBI BLink).	function unknown	Symbols: ATNAF1, NAF1 | NAF1 (NUCLEAR ASSEMBLY FACTOR 1) | chr1:880496-883391 REVERSE	RNA.regulation of transcription.putative transcription regulator	2601	3.28158	3.05694	3.48629	2.91634	2.34268	2.66646	3.07129	3.11596	3.59727	3.54917	4.09157	3.03011	4.80718	4.10329	4.95233	3.96411	2.62938	4.92751	4.96438	4.25119	3.10318	1.51915	2.35602	1.96783	3.22962	3.88201	3.41445	3.5649	7.96403	6.01397	6.27806	4.32889	2.06731	2.20576	4.58064	2.40571
AT1G03550	secretory carrier membrane protein (SCAMP) family protein; FUNCTIONS IN: transmembrane transporter activity; INVOLVED IN: protein transport; LOCATED IN: integral to membrane; EXPRESSED IN: 23 plant structures; EXPRESSED DURING: 15 growth stages; CONTAINS InterPro DOMAIN/s: SCAMP (InterPro:IPR007273); BEST Arabidopsis thaliana protein match is: secretory carrier membrane protein (SCAMP) family pro…	transport	secretory carrier membrane protein (SCAMP) family protein | chr1:885623-887956 REVERSE	transport.misc	1258	13.9779	11.0441	11.0934	10.6563	10.3331	15.0581	11.4074	14.309	15.1408	13.1644	15.333	11.8914	14.4455	14.1544	10.7379	12.98	9.63904	12.2608	11.7186	10.4431	10.5223	9.66715	7.8481	6.84442	14.4772	22.2953	17.9352	17.5962	15.1089	11.9844	10.3461	10.6304	9.81709	10.5391	12.5028	11.0895
AT1G03560	pentatricopeptide (PPR) repeat-containing protein; INVOLVED IN: biological_process unknown; EXPRESSED IN: 20 plant structures; EXPRESSED DURING: 12 growth stages; CONTAINS InterPro DOMAIN/s: Pentatricopeptide repeat (InterPro:IPR002885); BEST Arabidopsis thaliana protein match is: EMB2745 (EMBRYO DEFECTIVE 2745) (TAIR:AT5G39710.1); Has 22539 Blast hits to 6065 proteins in 191 species: Archae - 3;…	function unknown	pentatricopeptide (PPR) repeat-containing protein | chr1:890156-892410 REVERSE	not assigned.no ontology.pentatricopeptide (PPR) repeat-containing protein	2255	2.87439	2.31973	2.31006	1.62901	1.93653	2.80017	2.33341	2.4591	3.68614	2.46859	2.96435	2.51554	2.67841	2.62393	2.74482	2.64922	0.946413	1.27942	1.43732	1.96625	1.49309	1.67437	1.61038	1.52732	3.06778	3.78469	3.72547	3.59067	4.82216	3.69655	4.4513	3.16968	2.81526	3.7201	6.55684	2.66111
AT1G03590	catalytic/ protein serine/threonine phosphatase; FUNCTIONS IN: protein serine/threonine phosphatase activity, catalytic activity; INVOLVED IN: N-terminal protein myristoylation; LOCATED IN: plasma membrane; EXPRESSED IN: 23 plant structures; EXPRESSED DURING: 13 growth stages; CONTAINS InterPro DOMAIN/s: Protein phosphatase 2C-related (InterPro:IPR001932), Protein phosphatase 2C (InterPro:IPR0156…	regulation	catalytic/ protein serine/threonine phosphatase | chr1:894254-896440 REVERSE	protein.postranslational modification	1798	15.3122	16.0595	17.2044	14.0096	8.30289	7.22529	6.43829	12.2891	10.1754	10.6555	10.2101	12.3684	8.48636	6.98154	7.11756	10.1646	10.7906	11.6643	12.9965	18.1145	8.54208	6.15333	7.84737	7.55568	9.34399	9.64928	8.25007	8.17133	18.5933	18.4872	19.0987	13.9564	10.3416	10.2966	12.347	11.2676
AT1G03600	photosystem II family protein; FUNCTIONS IN: molecular_function unknown; INVOLVED IN: biological_process unknown; LOCATED IN: thylakoid, chloroplast thylakoid membrane, chloroplast photosystem II, chloroplast thylakoid lumen, chloroplast; EXPRESSED IN: 23 plant structures; EXPRESSED DURING: 13 growth stages; Has 218 Blast hits to 218 proteins in 63 species: Archae - 0; Bacteria - 96; Metazoa - 0;…	photosynthesis	photosystem II family protein | chr1:898876-899655 FORWARD	PS.lightreaction.photosystem II.PSII polypeptide subunits	780	56.8532	45.2279	23.6631	35.7801	63.9927	47.3778	31.0927	47.7964	25.5975	15.6414	9.2522	17.4411	20.4452	17.653	8.84685	9.87153	35.445	21.7662	19.5032	13.1936	21.8193	24.1469	18.3802	13.0013	19.5481	16.4381	8.00088	6.36237	1.26736	4.88163	2.27821	2.41407	23.7053	24.7857	6.59338	14.2031
AT1G03610	unknown protein; FUNCTIONS IN: molecular_function unknown; INVOLVED IN: biological_process unknown; LOCATED IN: cellular_component unknown; EXPRESSED IN: 24 plant structures; EXPRESSED DURING: 15 growth stages; CONTAINS InterPro DOMAIN/s: Protein of unknown function DUF789 (InterPro:IPR008507); BEST Arabidopsis thaliana protein match is: unknown protein (TAIR:AT4G03420.1); Has 147 Blast hits to 1…	function unknown	unknown protein | chr1:900887-903003 FORWARD	not assigned.unknown	1675	10.2681	5.49644	12.1327	5.7533	6.57834	6.61257	7.11098	7.0032	1.59599	1.68939	3.25618	2.15783	4.64966	5.24925	6.6415	6.23487	5.32816	8.61221	11.4541	6.63409	10.1331	5.76643	6.45886	6.42558	5.22579	6.14773	16.8233	6.43234	21.9706	12.0727	22.7663	6.40086	9.38203	8.98031	15.0959	6.52211
AT1G03620	phagocytosis and cell motility protein ELMO1-related; FUNCTIONS IN: molecular_function unknown; INVOLVED IN: phagocytosis; LOCATED IN: cytoskeleton; EXPRESSED IN: 16 plant structures; EXPRESSED DURING: 6 growth stages; CONTAINS InterPro DOMAIN/s: Engulfment and cell motility, ELMO (InterPro:IPR006816); BEST Arabidopsis thaliana protein match is: phagocytosis and cell motility protein ELMO1-relate…	function unknown	phagocytosis and cell motility protein ELMO1-related | chr1:904319-906013 REVERSE	not assigned.no ontology	798	3.13641	1.83543	1.69239	2.75002	4.96322	2.91864	2.63751	4.49009	2.30311	2.61592	2.50051	2.57917	3.05403	3.18764	2.83003	3.88173	3.89002	2.98966	2.6859	4.11574	2.42748	2.97092	2.03831	2.63751	4.24603	8.23451	5.65476	7.77357	3.43478	2.9016	2.22682	2.167	2.39096	2.47704	2.73898	2.5066
AT1G03630	Encodes for a protein with protochlorophyllide oxidoreductase activity. The enzyme is NADPH- and light-dependent.	pigment	Symbols: POR C, PORC | POR C (PROTOCHLOROPHYLLIDE OXIDOREDUCTASE); NADPH dehydrogenase/ oxidoreductase/ protochlorophyllide reductase | chr1:907642-909376 FORWARD	tetrapyrrole synthesis.protochlorophyllide reductase	1394	519.944	477.679	408.379	521.045	624.739	400.395	366.997	553.21	905.157	542.957	411.916	748.67	863.009	584.802	467.267	944.237	611.689	348.457	345.499	455.193	849.818	657.734	647.405	637.844	734.463	555.835	469.859	525.569	389.737	490.225	554.001	658.323	659.547	600.812	461.743	716.794
AT1G03650	GCN5-related N-acetyltransferase (GNAT) family protein; FUNCTIONS IN: N-acetyltransferase activity; INVOLVED IN: metabolic process; LOCATED IN: cellular_component unknown; CONTAINS InterPro DOMAIN/s: GCN5-related N-acetyltransferase (InterPro:IPR000182), Acyl-CoA N-acyltransferase (InterPro:IPR016181); Has 1907 Blast hits to 1907 proteins in 687 species: Archae - 132; Bacteria - 1082; Metazoa - 1…	regulation	GCN5-related N-acetyltransferase (GNAT) family protein | chr1:910023-911193 REVERSE	0	793	3.64175	5.69934	6.73116	6.43711	5.89096	5.28668	3.98121	3.71154	0.684755	1.98893	1.30007	1.01285	4.20907	3.83534	3.95537	3.45978	7.64559	8.32588	6.26266	5.79837	5.64167	3.26647	5.05635	5.00668	2.31444	3.58742	2.78467	3.45841	8.1028	10.7063	6.90428	5.71818	9.97413	6.87	12.8085	7.43787
AT1G03660	FUNCTIONS IN: molecular_function unknown; INVOLVED IN: biological_process unknown; LOCATED IN: cellular_component unknown; EXPRESSED IN: 15 plant structures; EXPRESSED DURING: 4 anthesis, F mature embryo stage, C globular stage, petal differentiation and expansion stage, E expanded cotyledon stage; BEST Arabidopsis thaliana protein match is: ankyrin repeat family protein (TAIR:AT1G03670.1); Has 5…	function unknown	FUNCTIONS IN: molecular_function unknown; INVOLVED IN: biological_process unknown; LOCATED IN: cellular_component unknown; EXPRESSED IN: 15 plant structures; EXPRESSED DURING: 4 anthesis, F mature embryo stage, C globular stage, petal differentiation and expansion stage, E expanded cotyledon stage; BEST Arabidopsis thaliana protein match is: ankyrin repeat family protein (TAIR:AT1G03670.1); Has 5…	not assigned.unknown	324	0	0	0	0	0	0	0	0	0	0	0	0	0	0	0	0	0	0	0	0	0	0	0	0	0	0	0	0	0	0	0	0	0	0	0	0
AT1G03680	encodes a chloroplast thioredoxin similar to prokaryotic thioredoxins.	redox	Symbols: ATHM1, TRX-M1, ATM1 | ATHM1; enzyme activator | chr1:916819-918064 REVERSE	redox.thioredoxin	910	236.886	210.803	213.852	241.26	168.459	168.922	95.9326	162.702	210.686	330.84	218.581	263.63	300.826	346.498	293.21	283.016	346.295	316.982	277.641	324.466	195.791	270.803	234.778	197.332	381.498	294.609	334.982	341.918	205.609	368.101	341.31	431.071	440.725	460.712	321.38	415.046
AT1G03687	FUNCTIONS IN: molecular_function unknown; INVOLVED IN: biological_process unknown; EXPRESSED IN: 20 plant structures; EXPRESSED DURING: 11 growth stages; CONTAINS InterPro DOMAIN/s: DTW (InterPro:IPR005636); Has 347 Blast hits to 347 proteins in 176 species: Archae - 0; Bacteria - 320; Metazoa - 0; Fungi - 0; Plants - 10; Viruses - 0; Other Eukaryotes - 17 (source: NCBI BLink).	function unknown	FUNCTIONS IN: molecular_function unknown; INVOLVED IN: biological_process unknown; EXPRESSED IN: 20 plant structures; EXPRESSED DURING: 11 growth stages; CONTAINS InterPro DOMAIN/s: DTW (InterPro:IPR005636); Has 347 Blast hits to 347 proteins in 176 species: Archae - 0; Bacteria - 320; Metazoa - 0; Fungi - 0; Plants - 10; Viruses - 0; Other Eukaryotes - 17 (source: NCBI BLink). | chr1:918299-9205…	not assigned.no ontology	1356	5.11135	4.41316	3.98387	4.32739	3.14551	2.44282	2.46935	3.36591	4.03531	1.91577	2.40351	4.22031	0.976785	0.611711	0.832729	0.424242	6.25969	5.15546	4.4335	6.6204	2.21087	2.16928	1.08795	1.94021	4.94549	7.03257	3.75263	4.76733	5.83211	7.09594	5.77318	9.35197	8.23777	5.90201	4.48797	6.95956
AT1G03700	FUNCTIONS IN: molecular_function unknown; INVOLVED IN: biological_process unknown; LOCATED IN: endomembrane system; EXPRESSED IN: hypocotyl, flower; EXPRESSED DURING: petal differentiation and expansion stage; CONTAINS InterPro DOMAIN/s: Uncharacterised protein family UPF0497, trans-membrane plant (InterPro:IPR006702), Uncharacterised protein family UPF0497, trans-membrane plant subgroup (InterPr…	function unknown	FUNCTIONS IN: molecular_function unknown; INVOLVED IN: biological_process unknown; LOCATED IN: endomembrane system; EXPRESSED IN: hypocotyl, flower; EXPRESSED DURING: petal differentiation and expansion stage; CONTAINS InterPro DOMAIN/s: Uncharacterised protein family UPF0497, trans-membrane plant (InterPro:IPR006702), Uncharacterised protein family UPF0497, trans-membrane plant subgroup (InterPr…	not assigned.no ontology	640	0	0.0653874	0	0	0	0	0	0	0	0	0	0	0.0827825	0	0	0.20743	0	0	0	0	0	0.0685993	0.0591051	0	0.110297	0	0	0	0	0	0	0	0.0542042	0	0	0
AT1G03710	FUNCTIONS IN: molecular_function unknown; INVOLVED IN: biological_process unknown; LOCATED IN: cellular_component unknown; EXPRESSED IN: 10 plant structures; EXPRESSED DURING: 8 growth stages; CONTAINS InterPro DOMAIN/s: Cystatin-related, plant (InterPro:IPR006525); BEST Arabidopsis thaliana protein match is: unknown protein (TAIR:AT5G17110.1); Has 51 Blast hits to 49 proteins in 5 species: Archa…	function unknown	FUNCTIONS IN: molecular_function unknown; INVOLVED IN: biological_process unknown; LOCATED IN: cellular_component unknown; EXPRESSED IN: 10 plant structures; EXPRESSED DURING: 8 growth stages; CONTAINS InterPro DOMAIN/s: Cystatin-related, plant (InterPro:IPR006525); BEST Arabidopsis thaliana protein match is: unknown protein (TAIR:AT5G17110.1); Has 51 Blast hits to 49 proteins in 5 species: Archa…	not assigned.unknown	957	0	0	0	0	0	0	0	0	0	0	0	0	0	0	0	0	0	0	0	0	0	0	0	0	0	0	0	0	0	0	0	0	0	0	0	0
AT1G03720	cathepsin-related; FUNCTIONS IN: cysteine-type peptidase activity; INVOLVED IN: proteolysis; LOCATED IN: cellular_component unknown; EXPRESSED IN: seed; EXPRESSED DURING: E expanded cotyledon stage; CONTAINS InterPro DOMAIN/s: Peptidase C1A, papain (InterPro:IPR013128), Peptidase C1A, papain C-terminal (InterPro:IPR000668); BEST Arabidopsis thaliana protein match is: cathepsin-related (TAIR:AT5G1…	protein degradation	cathepsin-related | chr1:924996-926373 REVERSE	protein.degradation.cysteine protease	825	0	0	0	0	0	0	0	0	0	0	0	0	0	0	0	0	0	0	0	0	0	0	0	0	0	0	0	0	0	0	0	0	0	0	0	0
AT1G03730	unknown protein; FUNCTIONS IN: molecular_function unknown; INVOLVED IN: biological_process unknown; LOCATED IN: cellular_component unknown; EXPRESSED IN: 21 plant structures; EXPRESSED DURING: 13 growth stages; BEST Arabidopsis thaliana protein match is: unknown protein (TAIR:AT4G03600.1); Has 27 Blast hits to 27 proteins in 5 species: Archae - 0; Bacteria - 0; Metazoa - 0; Fungi - 0; Plants - 27…	function unknown	unknown protein | chr1:930828-931895 REVERSE	not assigned.unknown	1068	3.36502	2.78202	3.37211	3.3502	6.65623	5.3308	2.95609	3.83423	2.11197	1.78085	1.18329	2.35016	1.78587	0.932	1.44887	1.74024	3.17908	2.7014	2.49636	2.61396	2.24564	1.39768	1.38133	1.47804	2.37945	2.13846	2.83177	1.89535	8.79321	5.05878	6.2957	5.46917	3.83287	2.2571	4.49437	3.98594
AT1G03740	ATP binding / kinase/ protein kinase/ protein serine/threonine kinase; FUNCTIONS IN: protein serine/threonine kinase activity, protein kinase activity, kinase activity, ATP binding; INVOLVED IN: protein amino acid phosphorylation, N-terminal protein myristoylation; EXPRESSED IN: 24 plant structures; EXPRESSED DURING: 13 growth stages; CONTAINS InterPro DOMAIN/s: Protein kinase, ATP binding site (…	regulation	ATP binding / kinase/ protein kinase/ protein serine/threonine kinase | chr1:933512-937043 FORWARD	protein.postranslational modification	3017	4.14792	3.73122	4.17798	3.57366	4.40958	4.97501	4.99436	4.9202	4.27807	4.27449	4.01242	4.54241	3.38923	3.5375	3.47935	4.20956	3.27966	4.35842	5.19821	6.44099	5.5799	3.34697	4.11248	4.96265	3.7904	4.74121	5.23491	5.43248	7.95314	4.96301	5.22138	5.68079	3.54151	2.97228	5.55422	3.689
AT1G03750	SWITCH 2 (SWI2); FUNCTIONS IN: helicase activity, DNA binding, ATP binding, nucleic acid binding; LOCATED IN: membrane; EXPRESSED IN: 24 plant structures; EXPRESSED DURING: 15 growth stages; CONTAINS InterPro DOMAIN/s: DEAD-like helicase, N-terminal (InterPro:IPR014001), SEC-C motif (InterPro:IPR004027), DNA/RNA helicase, C-terminal (InterPro:IPR001650), Helicase, superfamily 1 and 2, ATP-binding…	regulation	Symbols: CHR9 | SWI2 (SWITCH 2); ATP binding / DNA binding / helicase/ nucleic acid binding | chr1:937920-941162 FORWARD	DNA.synthesis/chromatin structure	2683	6.86487	4.92879	4.69808	3.44954	2.49819	3.33731	3.74407	3.44999	2.44424	2.71452	3.63184	3.61107	5.3514	5.89468	8.68228	8.37863	4.12182	4.52876	4.96853	5.50862	3.54124	3.15817	2.28402	2.5317	3.15723	4.62954	4.75938	4.74585	5.59369	2.95344	4.08132	2.16275	2.75405	3.2165	9.21673	2.71451
AT1G03760	prefoldin subunit family protein; FUNCTIONS IN: unfolded protein binding; INVOLVED IN: protein folding; LOCATED IN: prefoldin complex; EXPRESSED IN: pollen tube; CONTAINS InterPro DOMAIN/s: Prefoldin alpha-like (InterPro:IPR004127), Prefoldin (InterPro:IPR009053); Has 362 Blast hits to 355 proteins in 112 species: Archae - 19; Bacteria - 6; Metazoa - 196; Fungi - 10; Plants - 22; Viruses - 5; Oth…	function unknown	prefoldin subunit family protein | chr1:941062-943377 REVERSE	0	1382	1.2538	0.87814	1.25644	0.897524	1.35946	1.38569	0.62303	1.23461	1.39032	0.97343	0.962569	0.87177	0.881736	0.640216	0.877585	0.608381	1.22838	1.80659	1.43742	1.38631	0.934456	1.01658	0.656913	0.934546	0.868332	1.01474	1.18103	1.55921	1.203	0.930807	0.799294	0.861991	0.702851	0.697708	1.20942	1.03914
AT1G03770	Encodes a nuclear localized protein with similarity to animal polycomb repressive core complex1 (PRC1) core component RING.Appears to function redundantly with ATRING1a, a close paralog. Both interact physically with CLF and LHP1 and appear to function together to repress class I KNOX gene expression.	protein degradation	Symbols: ATRING1B, RING1B | RING1B (RING 1B); protein binding / zinc ion binding | chr1:944595-947482 FORWARD	protein.degradation.ubiquitin.E3.RING	1611	3.90393	3.35095	3.67263	2.42828	3.71927	3.9838	2.10818	2.72722	2.64466	2.79313	2.8901	2.96024	4.04509	6.83081	5.94483	3.5709	2.76992	3.99502	3.76418	2.88817	4.40894	3.59731	2.62983	3.14742	3.98741	4.97429	4.35057	4.41805	4.74161	3.4495	3.33895	2.02755	2.06723	2.36419	2.28783	1.97388
AT1G03780	Homolog of vertebrate TPX2. Protein has three domains involved in nuclear targeting, one in nuclear export and two in microtubule binding. Involved in mitotic spindle assembly during late prophase and early prometaphase.	cellular process	Symbols: TPX2 | targeting protein-related | chr1:947644-951810 REVERSE	not assigned.no ontology	2504	1.43524	5.14743	1.10438	1.44797	1.84535	0.806123	1.18441	2.2827	4.27042	0.870719	0.358599	1.44343	1.6292	0.154589	0.250528	0.830603	0.40678	0.398836	0.250527	0.153025	0.239452	0.438334	0.226601	0.305654	1.38136	0.608059	1.22697	0.156465	0.0179448	0.24659	0.326063	0.920801	0.152395	0.134777	0.102692	0.286759
AT1G03790	Encodes SOMNUS (SOM), a nucleus-localized CCCH-type zinc finger protein. SOM negatively regulates light-dependent seed germination downstream of PIL5 (AT2G20180).	regulation	Symbols: SOM | SOM (SOMNUS); nucleic acid binding / transcription factor | chr1:954525-956097 FORWARD	RNA.regulation of transcription.C3H zinc finger family	1573	0	0	0.0408843	0	0.0322807	0.0329035	0.03041	0.054235	0	0	0	0.0319132	0	0.0703098	0.212697	0.0562641	0.0308351	0	0.0664675	0.0347994	0.0293211	0.0279107	0.0240478	0.15205	0	0.0254723	0.0915549	0.0415118	0.0285656	0	0.0610644	0.122149	0	0	0	0
AT1G03800	encodes a member of the ERF (ethylene response factor) subfamily B-1 of ERF/AP2 transcription factor family (ATERF-10). The protein contains one AP2 domain. There are 15 members in this subfamily including ATERF-3, ATERF-4, ATERF-7, and leafy petiole.	regulation	Symbols: ERF10, ATERF10 | ERF10 (ERF DOMAIN PROTEIN 10); DNA binding / transcription factor/ transcription repressor | chr1:957261-957998 REVERSE	0	738	1.9131	1.41761	1.13285	0.905008	2.68337	0.701318	0.972254	0.635792	2.43376	1.6343	1.44203	0.952293	2.01011	2.09805	1.75673	0.71954	1.44591	1.05251	1.70006	0.890071	2.43735	1.54674	1.23015	0.777803	2.00867	2.11741	1.56115	0.973276	4.74909	1.32472	1.30155	0.520706	1.03414	1.11057	1.97444	0.416983
AT1G03810	DNA-binding protein-related; FUNCTIONS IN: molecular_function unknown; INVOLVED IN: biological_process unknown; CONTAINS InterPro DOMAIN/s: Nucleic acid-binding, OB-fold-like (InterPro:IPR016027), Nucleic acid-binding, OB-fold (InterPro:IPR012340); BEST Arabidopsis thaliana protein match is: DNA-binding protein-related (TAIR:AT4G28440.1); Has 121 Blast hits to 121 proteins in 28 species: Archae -…	regulation	DNA-binding protein-related | chr1:958759-959609 FORWARD	0	432	33.4249	40.5886	29.6247	33.2402	34.4394	33.6662	21.9243	28.0423	19.7247	16.859	18.7069	18.0114	21.4621	15.6168	14.0373	14.4433	21.894	23.2462	23.9602	19.1334	19.3243	18.1915	18.1256	16.0557	14.3795	13.4487	15.6684	11.9411	47.6381	39.425	31.4622	26.0635	33.0044	32.9223	31.3491	32.4118
AT1G03820	unknown protein; FUNCTIONS IN: molecular_function unknown; INVOLVED IN: biological_process unknown; LOCATED IN: endomembrane system; EXPRESSED IN: 21 plant structures; EXPRESSED DURING: 13 growth stages; Has 1356 Blast hits to 1124 proteins in 87 species: Archae - 0; Bacteria - 21; Metazoa - 28; Fungi - 30; Plants - 81; Viruses - 0; Other Eukaryotes - 1196 (source: NCBI BLink).	function unknown	unknown protein | chr1:959869-960728 REVERSE	not assigned.no ontology	860	10.9696	15.2307	16.2273	13.8128	36.3709	35.1468	20.4133	40.0767	38.0787	35.9784	42.8084	46.4637	45.0337	34.208	20.8135	51.4555	16.5251	23.9994	15.8654	15.4671	20.4868	37.267	26.743	29.9802	20.2742	21.8044	17.5275	13.9707	19.6454	12.2654	15.4692	22.3419	20.0077	14.015	13.6046	27.9704
AT1G03830	guanylate-binding family protein; FUNCTIONS IN: GTP binding, GTPase activity; INVOLVED IN: immune response; LOCATED IN: cellular_component unknown; EXPRESSED IN: 12 plant structures; EXPRESSED DURING: 6 growth stages; CONTAINS InterPro DOMAIN/s: Guanylate-binding protein-like, C-terminal (InterPro:IPR015900), Guanylate-binding protein, N-terminal (InterPro:IPR015894), Guanylate-binding protein, C…	function unknown	guanylate-binding family protein | chr1:962033-966622 REVERSE	not assigned.no ontology	3071	0	0.0408804	0.0628242	0.0155346	0	0.101121	0.0623053	0.0416697	0.0680072	0.0151055	0.140781	0.114424	0	0	0	0	0	0.0180666	0	0.0891231	0	0.0285923	0	0	0	0.0913303	0.125054	0	0	0	0	0	0	0	0	0
AT1G03840	MGP is a nuclear-localized putative transcription factor with three zinc finger domains. MGP can interact with three proteins implicated in root patterning: SCR, SHR, and JKD in Y2H assays, and these interactions depend on the first zinc finger in MGP. MGP appears to be a direct transcriptional target of SHR and SCR, based on promoter binding assays, though it is not expressed in the QC, based on…	regulation	Symbols: MGP | MGP (Magpie); nucleic acid binding / protein binding / transcription factor/ zinc ion binding | chr1:967503-970130 REVERSE	RNA.regulation of transcription.C2H2 zinc finger family	1686	9.78243	8.48872	9.7649	6.33828	8.67374	11.9416	9.50456	9.61401	7.90311	7.37381	6.82493	7.02673	7.69887	8.49488	11.708	8.53013	9.78128	13.1302	13.3947	12.4024	8.91803	6.45793	6.43916	7.80225	7.91315	10.5279	10.1079	9.45001	19.8018	16.6634	16.8351	11.533	6.13157	5.83343	10.0406	7.51386
AT1G03850	glutaredoxin family protein; FUNCTIONS IN: electron carrier activity, protein disulfide oxidoreductase activity; INVOLVED IN: response to cytokinin stimulus; EXPRESSED IN: 14 plant structures; EXPRESSED DURING: 9 growth stages; CONTAINS InterPro DOMAIN/s: Glutaredoxin-like, plant II (InterPro:IPR011905), Thioredoxin fold (InterPro:IPR012335), Glutaredoxin (InterPro:IPR002109), Thioredoxin-like fo…	redox	glutaredoxin family protein | chr1:976097-977761 REVERSE	redox.glutaredoxins	887	0	0	0.0725039	0.0537845	0.62971	0.64186	0.539289	0.43281	0	0	0	0	0	0	0.0471494	0.0997784	0.0546828	0.187652	0	0	0.0519978	0.0989933	0.0852926	0	0	0	0	0.0736167	0	0	0	0	0	0	0	0
AT1G03860	prohibitin 2	cellular process	Symbols: ATPHB2 | ATPHB2 (PROHIBITIN 2) | chr1:979308-981885 REVERSE	cell.cycle	1280	51.9924	55.8081	46.123	44.837	45.6204	37.7262	35.4277	48.521	62.1003	34.828	74.334	37.4927	52.898	50.0712	32.6404	38.4782	43.5017	81.1432	69.3483	49.6931	37.222	37.7296	39.6595	29.4484	33.2547	54.6864	33.6787	33.2612	51.9546	42.2896	48.2523	33.9548	19.4322	22.7875	43.8949	33.3378
AT1G03870	fasciclin-like arabinogalactan-protein 9 (Fla9)	cell wall	Symbols: FLA9 | FLA9 (FASCICLIN-LIKE ARABINOOGALACTAN 9) | chr1:982506-983540 REVERSE	cell wall.cell wall proteins.AGPs	1035	3.59632	2.26423	1.18059	1.88984	4.02295	1.4002	1.20165	0.989121	0.726436	0.448202	0.321321	0.242509	1.02378	1.22886	0.44448	0.342042	4.54575	0.857701	1.31323	0.264441	1.0695	1.86643	1.24263	0.554607	0.818438	0.735546	0.556583	0.18927	0.82487	2.83376	1.62411	1.2995	5.26226	4.28547	2.40165	4.41035
AT1G03880	Protein is tyrosine-phosphorylated and its phosphorylation state is modulated in response to ABA in Arabidopsis thaliana seeds.	storage protein	Symbols: CRU2, CRB | CRU2 (CRUCIFERIN 2); nutrient reservoir | chr1:985751-988146 FORWARD	development.storage proteins	1633	0	0	0	0	0	0	0	0	0	0.0284072	0.0203654	0	0	0	0	0	0	0	0	0	0	0	0	0	0	0	0	0	0	0	0	0	0	0	0	0
AT1G03900	member of NAP family, an heterogeneous subfamily of the ATP-binding Cassette (ABC) superfamily of membrane transporters. The NAPs proteins are characterized by having only one nucleotide-binding folds (NBFs) domain.	transport	Symbols: ATNAP4 | ATNAP4 (Arabidopsis thaliana non-intrinsic ABC protein 4); ATPase, coupled to transmembrane movement of substances / transporter | chr1:991139-993118 FORWARD	not assigned.unknown	1198	16.7671	14.3918	17.2319	14.1368	15.1739	15.8123	15.5324	12.106	15.9688	14.2884	15.7956	10.6852	18.3531	20.3562	16.2329	16.0311	13.2393	15.6537	20.2474	12.2455	12.3968	16.0149	15.0299	12.6575	20.8589	24.7164	18.6331	18.0959	12.5274	12.3698	10.3832	9.8476	11.7566	14.2059	16.4559	13.0149
AT1G03905	ABC transporter family protein; FUNCTIONS IN: nucleoside-triphosphatase activity, ATPase activity, nucleotide binding, ATP binding; EXPRESSED IN: 8 plant structures; EXPRESSED DURING: petal differentiation and expansion stage, D bilateral stage; CONTAINS InterPro DOMAIN/s: ATPase, AAA+ type, core (InterPro:IPR003593), ABC transporter-like (InterPro:IPR003439), ABC transporter, conserved site (Int…	transport	ABC transporter family protein | chr1:993400-995784 FORWARD	transport.ABC transporters and multidrug resistance systems	1141	13.3864	14.4872	28.8582	18.0207	4.67278	5.98769	9.76821	6.46754	11.4584	12.4409	42.6129	14.7827	29.3925	12.0678	23.9713	17.9179	8.96956	9.57937	14.5697	11.1782	7.63986	9.11931	16.3443	8.59435	11.8166	13.4847	37.8236	9.84334	8.78196	8.07226	16.2055	10.0701	5.74632	6.97188	18.3673	10.2038
AT1G03910	EXPRESSED IN: 25 plant structures; EXPRESSED DURING: 13 growth stages; CONTAINS InterPro DOMAIN/s: Cactin, central region (InterPro:IPR018816); BEST Arabidopsis thaliana protein match is: unknown protein (TAIR:AT2G36815.2); Has 11516 Blast hits to 6722 proteins in 356 species: Archae - 23; Bacteria - 259; Metazoa - 6122; Fungi - 1009; Plants - 493; Viruses - 33; Other Eukaryotes - 3577 (source: N…	function unknown	EXPRESSED IN: 25 plant structures; EXPRESSED DURING: 13 growth stages; CONTAINS InterPro DOMAIN/s: Cactin, central region (InterPro:IPR018816); BEST Arabidopsis thaliana protein match is: unknown protein (TAIR:AT2G36815.2); Has 11516 Blast hits to 6722 proteins in 356 species: Archae - 23; Bacteria - 259; Metazoa - 6122; Fungi - 1009; Plants - 493; Viruses - 33; Other Eukaryotes - 3577 (source: N…	not assigned.no ontology	2128	15.1694	19.4687	14.1738	15.3343	17.1326	18.8496	20.2534	20.7065	18.5688	20.9273	34.9602	20.4053	30.0258	28.1171	38.0678	29.009	9.18561	16.0868	14.2238	13.6077	12.3975	8.83022	9.13685	8.33964	26.1728	37.3942	29.1009	35.3493	28.4848	20.9399	21.4407	14.7537	9.24325	9.3342	17.9041	8.60439
AT1G03920	protein kinase, putative; FUNCTIONS IN: kinase activity; INVOLVED IN: protein amino acid phosphorylation; LOCATED IN: cytosol, plasma membrane; EXPRESSED IN: 23 plant structures; EXPRESSED DURING: 11 growth stages; CONTAINS InterPro DOMAIN/s: Protein kinase, ATP binding site (InterPro:IPR017441), Serine/threonine protein kinase (InterPro:IPR002290), Tyrosine protein kinase (InterPro:IPR001245), S…	regulation	protein kinase, putative | chr1:1001321-1004383 FORWARD	protein.postranslational modification	2005	4.065	3.84041	5.86978	4.83017	5.31835	5.05956	6.48932	6.74409	4.49992	4.85869	6.22009	4.98239	4.0165	3.19933	5.06864	4.72312	4.54797	4.34452	5.84039	5.78791	4.89975	5.1896	4.96188	5.36801	4.26006	3.89688	5.4829	4.82	8.0679	6.95477	8.38379	6.70815	3.52963	4.97746	8.20802	5.09052
AT1G03930	Phosphorylates serine, threonine, and tyrosine	regulation	Symbols: ADK1, CKL9ALPHA, CKL9BETA | ADK1 (dual specificity kinase 1); kinase/ protein serine/threonine/tyrosine kinase | chr1:1004769-1008370 FORWARD	protein.postranslational modification	2338	21.7671	19.7068	29.2948	19.3643	16.4842	26.2328	22.0351	25.4694	16.3293	17.2818	21.9341	22.1582	17.9926	19.0873	22.3954	24.0564	16.6174	20.8593	23.2987	28.5638	23.7515	17.8018	21.1787	26.4749	19.0515	25.5352	25.3783	29.6047	31.6727	28.5886	28.5739	28.5992	19.3485	19.796	31.0154	22.4197
AT1G03940	transferase family protein; FUNCTIONS IN: transferase activity, transferring acyl groups other than amino-acyl groups, transferase activity; INVOLVED IN: biological_process unknown; LOCATED IN: cellular_component unknown; CONTAINS InterPro DOMAIN/s: Transferase (InterPro:IPR003480); BEST Arabidopsis thaliana protein match is: transferase/ transferase, transferring acyl groups other than amino-acy…	enzyme, putative	transferase family protein | chr1:1009542-1011056 REVERSE	0	1515	1.35553	1.87832	1.35838	1.03916	0.268132	0.922406	0.726206	0.929137	6.69975	8.38982	6.47574	5.46726	3.00749	1.56953	1.46306	2.10305	1.18458	3.99181	0.828146	0.939422	3.71412	4.23097	4.29458	1.89445	5.96407	10.579	5.35504	7.02546	4.53786	4.99267	3.51882	2.25749	1.16781	1.4002	1.18811	1.76041
AT1G03950	VACUOLAR PROTEIN SORTING-ASSOCIATED PROTEIN 2.3 (VPS2.3); INVOLVED IN: vesicle-mediated transport; LOCATED IN: ESCRT III complex; EXPRESSED IN: 19 plant structures; EXPRESSED DURING: 10 growth stages; CONTAINS InterPro DOMAIN/s: Snf7 (InterPro:IPR005024); BEST Arabidopsis thaliana protein match is: VPS2.2 (TAIR:AT5G44560.1); Has 1238 Blast hits to 1237 proteins in 168 species: Archae - 0; Bacteri…	cellular process	Symbols: VPS2.3 | VPS2.3 (VACUOLAR PROTEIN SORTING-ASSOCIATED PROTEIN 2.3) | chr1:1011172-1013365 REVERSE	RNA.regulation of transcription.SNF7	1002	21.5841	20.924	20.9235	19.5208	29.4935	36.3644	21.9601	27.6284	16.2578	24.5371	17.956	12.2743	23.4237	16.3909	14.9839	16.9146	18.2978	25.914	21.7037	16.8261	14.1772	14.1964	14.5722	17.0907	22.262	28.9113	23.4277	21.4402	19.3726	23.314	18.2618	17.9868	15.545	16.5517	20.6586	15.4072
AT1G03960	calcium-binding EF hand family protein; FUNCTIONS IN: calcium ion binding; INVOLVED IN: biological_process unknown; LOCATED IN: cellular_component unknown; EXPRESSED IN: 22 plant structures; EXPRESSED DURING: 14 growth stages; CONTAINS InterPro DOMAIN/s: EF-HAND 1 (InterPro:IPR018247), EF-HAND 2 (InterPro:IPR018249), EF-Hand type (InterPro:IPR011992), EF hand (InterPro:IPR018248); BEST Arabidopsi…	regulation	calcium-binding EF hand family protein | chr1:1013715-1017929 FORWARD	protein.postranslational modification	2331	10.5445	7.54016	7.47674	6.56967	5.40233	6.35031	6.85408	9.14969	5.77004	5.63195	8.27495	7.40824	9.86429	10.1298	11.5902	11.4663	6.78344	7.40243	9.37437	11.3894	8.5873	6.14009	6.21529	6.66939	7.47997	9.00712	9.63813	10.0566	14.2454	12.8914	13.3924	10.9795	6.22082	6.53576	12.4103	7.61303
AT1G03970	encodes a basic leucine zipper G-box binding factor that can bind to G-box motifs only as heterodimers with GBF2 or GBF3. A single amino acid change can confer G-box binding as homodimers.	regulation	Symbols: GBF4 | GBF4; DNA binding / sequence-specific DNA binding / transcription factor | chr1:1018100-1019247 FORWARD	not assigned.disagreeing hits	1148	3.57774	4.26499	2.801	2.95051	1.76925	3.29118	1.12504	2.74959	2.03756	2.78819	2.69414	1.35556	1.06146	1.54143	1.53005	1.50332	2.28153	5.07462	2.45901	2.33644	4.17831	2.6388	2.50424	2.25007	1.84469	3.10631	3.09442	2.84399	9.51123	5.19929	3.55602	3.04613	3.08228	3.98964	3.47186	3.0827
AT1G03980	Encodes a protein with phytochelatin synthase activity which binds Cd2+ and Cd-glutathione complexes with high affinity. The protein has been postulated to be involved in Cd2+ tolerance. AtPCS2 expression appears to be less than that of AtPCS1, explaining the inability of endogenous AtPCS2 to substitute for AtPCS1 in the cad1-3 mutant (AtPCS1 null).	metal	Symbols: ATPCS2 | ATPCS2 (phytochelatin synthase 2); glutathione gamma-glutamylcysteinyltransferase | chr1:1018570-1022108 REVERSE	metal handling.binding, chelation and storage	2337	13.8402	11.8005	15.7682	9.6761	11.0159	10.8298	11.2781	14.8574	15.2639	18.6787	20.25	17.1198	9.65761	10.0091	12.5089	11.1339	11.249	11.2769	15.0097	14.0069	12.7887	13.3383	13.1594	12.4858	14.6195	17.9508	17.1932	17.4631	14.5357	13.2326	12.947	9.83312	8.01583	9.6547	11.9934	7.94463
AT1G03982	FUNCTIONS IN: molecular_function unknown; INVOLVED IN: biological_process unknown; LOCATED IN: cellular_component unknown; CONTAINS InterPro DOMAIN/s: PAK-box/P21-Rho-binding (InterPro:IPR000095); BEST Arabidopsis thaliana protein match is: RIC6 (ROP-INTERACTIVE CRIB MOTIF-CONTAINING PROTEIN 6) (TAIR:AT2G20430.1); Has 96 Blast hits to 96 proteins in 15 species: Archae - 0; Bacteria - 0; Metazoa -…	function unknown	FUNCTIONS IN: molecular_function unknown; INVOLVED IN: biological_process unknown; LOCATED IN: cellular_component unknown; CONTAINS InterPro DOMAIN/s: PAK-box/P21-Rho-binding (InterPro:IPR000095); BEST Arabidopsis thaliana protein match is: RIC6 (ROP-INTERACTIVE CRIB MOTIF-CONTAINING PROTEIN 6) (TAIR:AT2G20430.1); Has 96 Blast hits to 96 proteins in 15 species: Archae - 0; Bacteria - 0; Metazoa -…	0	1290	0.348241	0.291962	0.448681	0.295856	0.551074	0.441341	0.259569	0.595198	0.841877	0.575367	0.515609	1.16743	0.246422	0.342938	0.518716	0.274429	0.263198	0.430097	0.243147	0.339469	0.429043	0.374371	0.322558	0.29665	0.383048	0.217423	0.0744268	0.303712	0.59215	1.15674	1.82429	0.923466	0.26892	0.22424	0.598005	0.755418
AT1G03990	alcohol oxidase-related; FUNCTIONS IN: electron carrier activity, oxidoreductase activity, acting on CH-OH group of donors, oxidoreductase activity, FAD binding; CONTAINS InterPro DOMAIN/s: Glucose-methanol-choline oxidoreductase, N-terminal (InterPro:IPR000172), Fumarate reductase/succinate dehydrogenase flavoprotein, N-terminal (InterPro:IPR003953), Long-chain fatty alcohol dehydrogenase (Inter…	enzyme, putative	alcohol oxidase-related | chr1:1024847-1027616 FORWARD	not assigned.no ontology	2277	0.789162	0.808655	0.621362	0.481887	0.557505	0.50007	0.273102	0.281	1.46755	1.30386	1.98635	1.56529	0.930712	0.728573	0.991814	1.20492	0.766856	1.07213	0.757633	0.601003	2.45093	1.38825	2.19288	1.17644	0.899042	0.915034	1.30713	0.888993	0.592012	0.768323	0.970246	0.556929	0.83794	0.804585	0.959906	0.810892
AT1G04000	unknown protein; FUNCTIONS IN: molecular_function unknown; INVOLVED IN: biological_process unknown; LOCATED IN: cellular_component unknown; EXPRESSED IN: 23 plant structures; EXPRESSED DURING: 14 growth stages; BEST Arabidopsis thaliana protein match is: unknown protein (TAIR:AT5G44060.1); Has 36 Blast hits to 36 proteins in 5 species: Archae - 0; Bacteria - 0; Metazoa - 0; Fungi - 0; Plants - 36…	function unknown	unknown protein | chr1:1028106-1029119 REVERSE	not assigned.unknown	1014	0	0	0	0	0	0	0	0	0	0	0	0	0	0	0	0	0	0	0	0	0	0	0	0	0	0	0	0	0	0	0	0	0	0	0	0
AT1G04010	phosphatidate-sterol O-acyltransferase/ phosphatidylcholine-sterol O-acyltransferase/ phosphatidylethanolamine-sterol O-acyltransferase; FUNCTIONS IN: phosphatidylcholine-sterol O-acyltransferase activity, phosphatidylethanolamine-sterol O-acyltransferase activity, phosphatidate-sterol O-acyltransferase activity; INVOLVED IN: sterol esterification, lipid metabolic process; LOCATED IN: microsome; …	lipids	phosphatidate-sterol O-acyltransferase/ phosphatidylcholine-sterol O-acyltransferase/ phosphatidylethanolamine-sterol O-acyltransferase | chr1:1031200-1036237 REVERSE	lipid metabolism.'exotics' (steroids, squalene etc).phosphatidylcholinesterol O-acyltransferase	2399	3.63814	3.26201	5.17383	2.92326	4.0004	7.27061	6.48034	6.77444	2.21125	3.03588	3.36865	3.8293	9.25342	7.97555	11.2616	10.5695	3.11361	6.54504	5.92716	5.36213	3.49905	3.05623	2.5071	2.79153	4.03121	7.28204	4.64244	8.30175	9.79589	5.44793	6.90678	5.25403	2.38598	2.43168	4.14457	2.07379
AT1G04020	Encodes a protein containing two tandem BRCA1 C-Terminal (BRCT) domains, which function in phosphorylation-dependent proteinûprotein interactions.Loss of function mutations cause defects in meristem organization due to failure to repress WUS. BARD1 binds to WUS promoter and over expression of BARD reduces the extent of WUS expression.	regulation	Symbols: ATBARD1, BARD1 | BARD1 (BREAST CANCER ASSOCIATED RING 1); DNA binding / transcription coactivator | chr1:1036537-1040224 FORWARD	RNA.regulation of transcription.putative transcription regulator	2397	0.963842	2.81081	1.47564	0.835915	0.826168	0.323888	0.478948	0.551661	1.49863	0.599941	0.596596	0.732991	1.65772	0.622889	0.872371	0.756913	0.263057	0.41664	0.196283	0.616589	0.558006	0.402953	0.489214	0.339255	1.08963	1.42085	1.5421	0.817247	0.67485	0.837191	0.621127	0.561111	0.274979	0.422379	0.429106	0.470737
AT1G04030	unknown protein; FUNCTIONS IN: molecular_function unknown; INVOLVED IN: biological_process unknown; LOCATED IN: cellular_component unknown; EXPRESSED IN: 19 plant structures; EXPRESSED DURING: 8 growth stages; BEST Arabidopsis thaliana protein match is: unknown protein (TAIR:AT5G44040.1); Has 1619 Blast hits to 1300 proteins in 197 species: Archae - 5; Bacteria - 140; Metazoa - 374; Fungi - 118; …	function unknown	unknown protein | chr1:1040518-1042892 FORWARD	not assigned.unknown	1584	0.48618	1.42663	0.690206	0.572241	1.44254	0.359425	0.422783	1.13103	1.76679	0.14643	0	0.221841	0.836187	0.104732	0.132012	0.391114	0.30621	0.315242	0.0990089	0.207346	0.145587	0.304886	0.0716425	0.271789	0.713033	0.354136	0.575821	0.082447	0.0851018	0.0974527	0.272882	0.194081	0.0438014	0.121746	0	0.0647588
AT1G04040	acid phosphatase class B family protein; FUNCTIONS IN: acid phosphatase activity; INVOLVED IN: biological_process unknown; LOCATED IN: cell wall, plasma membrane, vacuole, plant-type cell wall; EXPRESSED IN: 19 plant structures; EXPRESSED DURING: 9 growth stages; CONTAINS InterPro DOMAIN/s: Acid phosphatase (Class B) (InterPro:IPR005519), Vegetative storage protein/acid phosphatase (InterPro:IPR0…	enzyme, putative	acid phosphatase class B family protein | chr1:1042362-1043864 REVERSE	misc.acid and other phosphatases	1063	0	0	0.0604995	0	0.238841	0.0486898	0.359999	1.52486	0	0.0872793	0.125143	0.0472243	0.199363	0	0	0.0416291	0	0	0.0491785	0	0	0.53692	0.0355854	0.0899998	0.132813	0.0753865	0	0	0	0	0	0	0	0	0	0
AT1G04050	Encodes SUVR1, one of the four closely related Arabidopsis SUVR proteins that belong to the SU(VAR)3-9 subgroup of SET-domain proteins. Proteins containing the evolutionarily conserved SET domain are involved in regulation of eukaryotic gene expression and chromatin structure through their histone lysine methyltransferase (HMTase) activity. SUVR1, SUVR2 and SUVR4 proteins contain a novel domain a…	regulation	Symbols: SUVR1, SDG13 | SUVR1 (ARABIDOPSIS HOMOLOG OF SU(VAR)3-9 1); histone-lysine N-methyltransferase/ zinc ion binding | chr1:1045598-1049297 REVERSE	RNA.regulation of transcription.SET-domain transcriptional regulator family	2675	1.75134	1.58005	1.99544	1.07006	0.58845	0.870683	0.679524	0.781359	1.63957	1.12721	1.29297	1.12597	1.36661	1.44707	1.04749	0.992562	1.17859	1.20299	2.54055	1.24826	1.62074	0.689327	0.834321	0.661641	1.24028	1.28816	1.07675	0.927598	3.30914	2.88533	2.89061	1.3791	0.376086	0.522668	0.833108	0.61355
AT1G04070	Subunit of the TOM complex, a translocase in the outer mitochondrial membrane that selectively allows proteins with a mitochondrial targeting sequence to enter the mitochondrion.	mitochondrial processes	Symbols: TOM22-I, ATTOM22-I | TOM22-I (TRANSLOCASE OF OUTER MEMBRANE 22-I); P-P-bond-hydrolysis-driven protein transmembrane transporter | chr1:1050553-1051186 REVERSE	protein.targeting.mitochondria	634	14.5762	17.5576	11.9696	15.2	11.6132	13.1434	7.46949	10.1594	13.572	11.707	15.2121	8.86804	17.8831	14.2172	10.5543	8.7945	9.56302	14.6145	16.7384	5.52574	7.05653	8.72531	7.75638	5.43235	8.90729	18.5172	11.5849	8.54848	15.096	10.9565	13.0295	7.15224	8.97362	11.0263	10.6805	8.49422
AT1G04080	PRP39; FUNCTIONS IN: binding; INVOLVED IN: regulation of timing of transition from vegetative to reproductive phase; LOCATED IN: intracellular; EXPRESSED IN: 28 plant structures; EXPRESSED DURING: 13 growth stages; CONTAINS InterPro DOMAIN/s: RNA-processing protein, HAT helix (InterPro:IPR003107), Tetratricopeptide-like helical (InterPro:IPR011990); BEST Arabidopsis thaliana protein match is: PRP…	regulation	Symbols: PRP39 | PRP39; binding | chr1:1051343-1056751 FORWARD	not assigned.no ontology.hydroxyproline rich proteins	2691	21.7497	17.3239	21.3653	11.9666	9.75548	14.0981	17.5448	18.9582	12.1538	10.9292	15.0032	19.4754	11.3207	15.967	21.3226	20.687	11.842	20.7003	20.8446	25.6101	19.299	13.2641	15.2518	24.2463	12.4864	19.9818	17.9284	22.0814	36.7184	19.2359	25.8786	19.3212	9.59119	10.1404	20.3216	12.7698
AT1G04090	unknown protein; FUNCTIONS IN: molecular_function unknown; INVOLVED IN: biological_process unknown; LOCATED IN: cellular_component unknown; EXPRESSED IN: 7 plant structures; EXPRESSED DURING: L mature pollen stage, M germinated pollen stage, 4 anthesis, petal differentiation and expansion stage; CONTAINS InterPro DOMAIN/s: Protein of unknown function DUF946, plant (InterPro:IPR009291); BEST Arabi…	function unknown	unknown protein | chr1:1057151-1059419 FORWARD	not assigned.unknown	1965	3.33126	2.42782	3.20737	2.59778	5.68502	7.4541	3.89495	3.8857	2.29576	2.83291	2.20019	2.4014	3.90953	3.968	3.93739	2.88255	4.83802	4.40472	3.64474	3.59358	5.6567	4.55792	3.8886	3.43243	3.41276	4.68988	3.54237	4.12059	10.5874	5.00148	5.93924	3.52013	4.25469	2.37991	3.16248	2.1925
AT1G04100	Auxin induced gene, IAA10 (IAA10).	regulation	Symbols: IAA10 | IAA10; transcription factor | chr1:1059506-1061191 FORWARD	RNA.regulation of transcription.Aux/IAA family	1254	1.89354	1.53509	1.17955	1.63588	2.18659	0.990569	1.14438	1.22457	1.26576	1.84964	1.32603	0.84066	1.01399	1.76391	2.16778	1.37625	1.35377	1.23884	0.958823	1.22225	1.17696	1.15536	1.17645	1.29696	1.06955	1.78932	1.72268	1.35387	1.36163	1.96957	2.02986	1.13384	0.802257	0.730479	1.2987	1.18611
AT1G04110	Initially identified as a mutation affecting stomatal development and distribution. Encodes a protein similar to serine proteases.	protein degradation	Symbols: SDD1 | SDD1 (STOMATAL DENSITY AND DISTRIBUTION); serine-type endopeptidase | chr1:1061457-1063784 REVERSE	protein.degradation.subtilases	2328	6.20256	4.79957	3.92275	1.92631	1.78856	2.02316	2.50681	3.46304	2.31458	1.75353	2.04283	1.89757	3.8006	1.80528	2.08389	3.45954	1.35427	1.93045	1.79645	1.29324	2.04063	1.22583	1.59238	1.82874	2.09224	2.78823	2.59822	1.65489	2.08455	3.62484	4.24983	3.96166	0.49175	1.0976	1.04933	0.859222
AT1G04120	member of MRP subfamily	transport	Symbols: ATMRP5, MRP5 | ATMRP5; ATPase, coupled to transmembrane movement of substances / sulfonylurea receptor | chr1:1064454-1070927 REVERSE	transport.ABC transporters and multidrug resistance systems	5277	8.99945	7.2641	9.01841	4.18576	6.50476	13.3978	7.96795	7.12952	5.27963	6.56671	6.54799	6.82073	5.86333	10.7307	7.5686	8.5451	9.79816	15.9288	13.9781	13.4022	9.85896	11.473	9.03209	8.96508	9.65818	16.5678	16.1473	14.9108	20.6319	14.948	15.5631	11.1854	4.27964	6.02074	8.34887	5.82188
AT1G04130	tetratricopeptide repeat (TPR)-containing protein; FUNCTIONS IN: binding; INVOLVED IN: biological_process unknown; LOCATED IN: cellular_component unknown; EXPRESSED IN: 22 plant structures; EXPRESSED DURING: 13 growth stages; CONTAINS InterPro DOMAIN/s: Tetratricopeptide TPR-1 (InterPro:IPR001440), Tetratricopeptide-like helical (InterPro:IPR011990), Tetratricopeptide region (InterPro:IPR013026);…	regulation	tetratricopeptide repeat (TPR)-containing protein | chr1:1073427-1075568 FORWARD	protein.postranslational modification	1315	8.73571	6.07829	5.33072	5.29673	7.45252	11.0993	5.74746	4.93056	9.37047	11.1827	9.71148	10.727	6.28518	6.6022	4.77051	5.31694	6.78682	9.66198	5.68484	7.5761	6.27822	6.5438	4.34366	5.12906	6.87115	12.0356	8.10431	6.85257	10.3536	10.291	6.64711	5.2309	4.8013	6.12269	5.73599	4.48534
AT1G04140	transducin family protein / WD-40 repeat family protein; FUNCTIONS IN: nucleotide binding; INVOLVED IN: biological_process unknown; LOCATED IN: chloroplast; EXPRESSED IN: 24 plant structures; EXPRESSED DURING: 15 growth stages; CONTAINS InterPro DOMAIN/s: WD40 repeat-like (InterPro:IPR011046), WD40 repeat, region (InterPro:IPR017986), WD40/YVTN repeat-like (InterPro:IPR015943), WD40 repeat (Inter…	function unknown	transducin family protein / WD-40 repeat family protein | chr1:1075545-1080630 REVERSE	development.unspecified	3123	21.7413	14.7265	16.7419	13.9775	14.9422	17.6336	16.0215	19.7777	13.589	15.5224	14.1951	18.7585	12.3503	15.5467	14.5297	16.21	14.1954	19.5779	16.304	21.3314	19.8784	13.9878	14.5713	20.2643	15.4833	17.2563	15.848	17.417	36.5743	25.2579	21.7606	24.1052	16.6955	15.0362	19.6239	16.2752
AT1G04150	C2 domain-containing protein; FUNCTIONS IN: molecular_function unknown; INVOLVED IN: biological_process unknown; LOCATED IN: cellular_component unknown; EXPRESSED IN: 24 plant structures; EXPRESSED DURING: 14 growth stages; CONTAINS InterPro DOMAIN/s: C2 membrane targeting protein (InterPro:IPR018029), C2 calcium/lipid-binding region, CaLB (InterPro:IPR008973), Phosphoribosyltransferase C-termina…	function unknown	C2 domain-containing protein | chr1:1081208-1084246 REVERSE	not assigned.no ontology.C2 domain-containing protein	3039	2.09062	1.55604	1.69295	0.941892	1.68757	1.80529	1.7944	1.33343	1.47068	0.793756	1.26943	0.991104	0.993717	1.41931	1.5413	1.13578	1.50028	1.99	1.72019	1.27887	1.57838	1.02572	1.34431	1.44811	1.92794	2.51825	2.51163	1.50407	3.8295	3.18313	4.61465	2.07378	1.60954	1.52297	2.51022	0.877599
AT1G04160	Encodes a member of the type XI myosin protein family involved in root hair elongation.	cellular process	Symbols: XIB, ATXIB, XI-8, XI-B | XIB (MYOSIN XI B); motor | chr1:1086495-1096146 FORWARD	cell.organisation	4503	11.5297	12.4159	14.3675	9.02648	6.16818	12.7123	14.2241	12.7598	8.39482	8.96256	10.1772	14.3586	11.3656	11.4945	15.7608	20.411	8.1755	14.65	14.4071	18.2951	15.7837	11.7583	13.8692	16.3061	10.6755	14.7263	13.763	19.9244	14.4391	16.4089	13.1507	13.0825	7.34953	8.24404	11.2211	9.13474
AT1G04170	protein synthesis initiation factor eIF2 gamma	protein synthesis	Symbols: EIF2 GAMMA | EIF2 GAMMA; translation factor, nucleic acid binding / translation initiation factor | chr1:1096946-1099898 FORWARD	protein.synthesis.initiation	1793	69.652	60.9864	74.0312	54.4119	42.8197	48.8995	47.3013	56.4304	55.2119	41.4732	76.2698	59.9425	65.539	57.9511	52.6676	56.2957	33.8957	51.2742	58.8951	32.4834	43.524	40.1817	45.3379	32.628	50.9841	65.2752	57.8312	52.2967	59.2183	45.3424	57.8844	37.6351	33.4138	34.8748	53.7565	40.562
AT1G04171	unknown protein; Has 0 Blast hits to 0 proteins in 0 species (source: NCBI BLink).	function unknown	unknown protein | chr1:1100444-1100608 REVERSE	0	165	0	0	0	0	0	0	0	0	0	0	0	0	0	0	0	0	0	0	0	0	0	0	0	0	0	0	0	0	0	0	0	0	0	0	0	0
AT1G04180	flavin-containing monooxygenase family protein / FMO family protein; FUNCTIONS IN: NADP or NADPH binding, oxidoreductase activity, monooxygenase activity, FAD binding, flavin-containing monooxygenase activity; EXPRESSED IN: root; CONTAINS InterPro DOMAIN/s: Flavin-containing monooxygenase FMO (InterPro:IPR000960), Pyridine nucleotide-disulphide oxidoreductase, class-II (InterPro:IPR000103), FAD-d…	enzyme, putative	flavin-containing monooxygenase family protein / FMO family protein | chr1:1104623-1105988 FORWARD	misc.oxidases - copper, flavone etc.	1266	1.97698	1.45443	1.47316	1.58269	1.20326	0.735885	0.604548	0.774948	0.758855	0.769485	0.341499	0.9913	3.34792	3.49439	2.64275	2.93613	0.881188	0.1753	0.825856	0.735047	1.56655	0.832295	1.82264	1.81365	0.278793	0.253194	0.0758377	0.825251	0.319434	2.51991	1.93474	0.849911	1.75372	1.59944	1.25253	1.21538
AT1G04190	tetratricopeptide repeat (TPR)-containing protein; FUNCTIONS IN: binding; INVOLVED IN: biological_process unknown; LOCATED IN: cellular_component unknown; EXPRESSED IN: 22 plant structures; EXPRESSED DURING: 13 growth stages; CONTAINS InterPro DOMAIN/s: Tetratricopeptide TPR-1 (InterPro:IPR001440), Tetratricopeptide-like helical (InterPro:IPR011990), Tetratricopeptide region (InterPro:IPR013026);…	function unknown	tetratricopeptide repeat (TPR)-containing protein | chr1:1106428-1108715 REVERSE	not assigned.no ontology.pentatricopeptide (PPR) repeat-containing protein	1334	11.8826	13.6461	12.679	10.8717	11.6096	10.2428	9.46657	11.5113	8.39158	7.51126	8.90005	6.20907	9.65093	8.871	7.24195	7.92815	9.30805	11.6039	9.4051	10.2175	8.609	7.73413	7.96811	7.45851	8.4666	9.97192	10.0761	9.9856	17.9196	18.0903	15.265	10.7449	6.60528	7.51725	12.7222	8.68913
AT1G04200	unknown protein; FUNCTIONS IN: molecular_function unknown; INVOLVED IN: N-terminal protein myristoylation; LOCATED IN: cellular_component unknown; EXPRESSED IN: 22 plant structures; EXPRESSED DURING: 13 growth stages; Has 296 Blast hits to 293 proteins in 83 species: Archae - 0; Bacteria - 0; Metazoa - 238; Fungi - 12; Plants - 16; Viruses - 0; Other Eukaryotes - 30 (source: NCBI BLink).	function unknown	unknown protein | chr1:1109482-1114107 FORWARD	not assigned.unknown	2625	12.4195	9.38987	14.0137	8.30553	3.79139	6.56578	6.88822	5.65495	8.89503	5.69038	13.6574	6.50202	9.40536	6.65691	6.97821	7.61972	4.02811	9.70152	13.0642	6.33934	5.86849	7.32562	8.80474	5.35751	8.5784	20.6674	10.168	15.572	8.30204	8.03679	10.0079	7.04149	3.88536	4.64668	11.6898	5.60759
AT1G04210	Encodes a putative Raf-related kinase.	regulation	leucine-rich repeat family protein / protein kinase family protein | chr1:1114405-1119739 FORWARD	0	3986	2.15744	2.68767	2.42013	1.78332	1.46498	2.45412	2.52015	3.0606	2.10632	1.07069	1.81886	2.36766	2.44568	2.55267	3.40993	3.31943	1.60624	2.46373	3.1345	2.92511	2.62662	1.45391	1.93597	1.77611	2.30224	3.468	3.28787	3.2436	5.60263	2.56888	4.20509	3.14289	1.30547	1.53609	2.40842	2.05876
AT1G04220	Encodes KCS2, a member of the 3-ketoacyl-CoA synthase family involved in the biosynthesis of VLCFA (very long chain fatty acids).	lipids	Symbols: KCS2 | KCS2 (3-KETOACYL-COA SYNTHASE 2); fatty acid elongase | chr1:1119699-1122526 REVERSE	lipid metabolism.FA synthesis and FA elongation.beta ketoacyl CoA synthase	1784	55.5063	39.1034	42.8259	45.1931	22.9125	24.5151	27.0546	25.2253	92.3671	58.1682	58.6654	69.2212	71.2152	37.3204	28.131	51.2218	44.4798	34.0235	41.1708	30.1005	31.3082	28.4733	26.9498	32.6854	42.2197	35.2391	31.0258	32.6856	46.319	35.7359	32.2783	38.6004	41.6133	35.4831	44.4425	39.6167
AT1G04230	unknown protein; FUNCTIONS IN: molecular_function unknown; INVOLVED IN: biological_process unknown; LOCATED IN: cellular_component unknown; EXPRESSED IN: 24 plant structures; EXPRESSED DURING: 14 growth stages; BEST Arabidopsis thaliana protein match is: unknown protein (TAIR:AT5G43720.1); Has 1140 Blast hits to 725 proteins in 146 species: Archae - 0; Bacteria - 18; Metazoa - 635; Fungi - 256; P…	function unknown	unknown protein | chr1:1125518-1128168 FORWARD	not assigned.unknown	1376	5.9232	7.14699	7.10412	6.86479	7.19594	6.5825	5.73602	7.12997	6.55693	4.98951	9.54682	4.7062	5.89103	5.7067	4.80218	5.40282	3.84222	5.0402	6.4966	5.33072	5.1284	3.73308	4.42601	3.33732	8.05427	8.73574	8.33813	7.26061	12.3764	7.14238	9.98239	5.94854	4.13465	2.5227	7.13245	3.39193
AT1G04240	SHY2/IAA3 regulates multiple auxin responses in roots. It is induced rapidly by IAA, and has been shown to be phosphorylated by oat phytochrome A in vitro.	regulation	Symbols: SHY2, IAA3 | SHY2 (SHORT HYPOCOTYL 2); transcription factor | chr1:1128188-1129551 REVERSE	RNA.regulation of transcription.Aux/IAA family	1178	24.5698	25.5777	29.3166	26.6883	21.4231	14.1036	13.116	26.9043	25.211	26.3055	17.927	26.2929	35.2606	41.4975	36.5672	36.5884	45.4979	19.4048	17.0853	39.4979	30.5392	21.2809	15.0924	30.9018	27.6249	16.2925	18.2567	23.0594	37.8008	29.3093	28.009	37.9062	41.2873	24.6788	28.0499	25.9057
AT1G04260	Encodes protein that interacts with CaMV movement protein. Colocalizes in the cytoplasm with the movement protein. Has similarity to mammalian proteins (such as the rat PRA1) which have been described as rab acceptors.	regulation	Symbols: MPI7, MPIP7, PRA1.D | MPI7 (CAMV MOVEMENT PROTEIN INTERACTING PROTEIN 7); protein binding | chr1:1140528-1141365 REVERSE	signalling.G-proteins	838	0	0	0	0	0	0	0	0	0	0	0	0	0	0	0	0	0	0	0	0	0	0	0	0	0	0	0	0	0	0	0	0	0	0	0	0
AT1G04270	Encodes cytosolic ribosomal protein S15.	protein synthesis	Symbols: RPS15 | RPS15 (CYTOSOLIC RIBOSOMAL PROTEIN S15); structural constituent of ribosome | chr1:1141604-1143053 REVERSE	protein.synthesis.ribosomal protein.eukaryotic.40S subunit.S15	800	420.351	530.161	423.408	443.853	386.481	307.891	273.855	459.83	546.091	265.635	560.459	398.332	583.319	415.708	363.951	421.829	256.342	390.736	465.132	213.894	249.924	227.64	280.867	219.263	419.218	537.461	407.385	414.724	570.715	327.061	478.11	364.923	227.701	262.994	321.481	395.309
AT1G04280	unknown protein; LOCATED IN: membrane; EXPRESSED IN: leaf; BEST Arabidopsis thaliana protein match is: unknown protein (TAIR:AT1G06750.1); Has 135 Blast hits to 135 proteins in 32 species: Archae - 0; Bacteria - 26; Metazoa - 0; Fungi - 0; Plants - 91; Viruses - 0; Other Eukaryotes - 18 (source: NCBI BLink).	function unknown	unknown protein | chr1:1143436-1146654 REVERSE	0	1925	5.43411	4.23914	4.009	3.32089	14.6398	14.734	20.4261	18.6135	2.82083	1.90375	0.535563	2.99893	4.18342	3.70573	2.3029	3.86197	3.88029	1.06642	4.86105	3.18484	33.6871	14.3228	21.2226	24.0293	4.76714	4.32942	3.11723	4.27405	7.88966	7.37745	10.7281	15.8703	2.45088	1.80324	0.756955	4.12976
AT1G04290	thioesterase family protein; FUNCTIONS IN: hydrolase activity, acting on ester bonds, acyl-CoA thioesterase activity; INVOLVED IN: biological_process unknown; LOCATED IN: peroxisome; EXPRESSED IN: 24 plant structures; EXPRESSED DURING: 15 growth stages; CONTAINS InterPro DOMAIN/s: Thioesterase superfamily (InterPro:IPR006683), Phenylacetic acid degradation-related protein (InterPro:IPR003736); BE…	enzyme, putative	thioesterase family protein | chr1:1147523-1148533 REVERSE	not assigned.no ontology	847	21.594	18.8241	17.919	21.2343	17.2056	23.6482	12.8765	19.4897	33.7317	41.4598	44.4078	33.6638	42.4722	44.3304	37.7233	37.0941	41.9754	44.5432	37.9577	33.2185	24.5041	28.0423	21.5263	22.4208	41.9208	51.7051	38.937	40.2427	50.504	50.7868	36.4598	34.8439	27.6051	24.7035	26.2101	21.4965
AT1G04300	FUNCTIONS IN: molecular_function unknown; INVOLVED IN: biological_process unknown; EXPRESSED IN: 24 plant structures; EXPRESSED DURING: 15 growth stages; CONTAINS InterPro DOMAIN/s: TRAF-like (InterPro:IPR008974), MATH (InterPro:IPR002083), TRAF-type (InterPro:IPR013322); BEST Arabidopsis thaliana protein match is: meprin and TRAF homology domain-containing protein / MATH domain-containing protei…	function unknown	FUNCTIONS IN: molecular_function unknown; INVOLVED IN: biological_process unknown; EXPRESSED IN: 24 plant structures; EXPRESSED DURING: 15 growth stages; CONTAINS InterPro DOMAIN/s: TRAF-like (InterPro:IPR008974), MATH (InterPro:IPR002083); BEST Arabidopsis thaliana protein match is: meprin and TRAF homology domain-containing protein / MATH domain-containing protein (TAIR:AT5G43560.2); Has 15485 …	not assigned.no ontology	3586	7.98171	6.71014	8.62621	4.86913	5.1259	8.76092	8.36377	8.93322	4.91549	4.57939	6.59385	8.27325	4.90508	7.13979	9.87808	9.24276	6.4924	9.80924	10.2192	12.3187	8.92603	5.64404	6.64561	10.0712	6.59447	7.79905	7.52342	9.68727	14.7983	8.13581	8.12953	9.70883	5.11751	5.0282	10.5888	6.99395
AT1G04310	encodes an ethylene receptor related to bacterial two-component histidine kinases.	regulation	Symbols: ERS2 | ERS2 (ETHYLENE RESPONSE SENSOR 2); ethylene binding / glycogen synthase kinase 3/ protein histidine kinase/ receptor | chr1:1154764-1157711 REVERSE	hormone metabolism.ethylene.signal transduction	2470	0.467678	0.27108	0.260368	0.0965726	0.226135	0.209544	0.406693	0.224504	0.321308	0.431962	0.417392	0.548739	0.214497	0.380598	1.35454	0.41206	0.235645	0.449251	0.380964	0.310264	0.57886	0.231071	0.290979	0.21303	0.257212	0.616429	0.213789	0.317237	0.654905	0.437472	0.330551	0.404506	0.196628	0.214707	0.451126	0.166118
AT1G04330	unknown protein; FUNCTIONS IN: molecular_function unknown; INVOLVED IN: biological_process unknown; LOCATED IN: chloroplast; BEST Arabidopsis thaliana protein match is: unknown protein (TAIR:AT3G23170.1); Has 63 Blast hits to 63 proteins in 4 species: Archae - 0; Bacteria - 0; Metazoa - 0; Fungi - 0; Plants - 63; Viruses - 0; Other Eukaryotes - 0 (source: NCBI BLink).	function unknown	unknown protein | chr1:1161311-1161982 REVERSE	not assigned.unknown	672	0.0954997	0.311368	0	0	0	0.0770197	0	0.063476	0.0621578	0.138062	0.148468	0	0.236521	0	0	0	0.144356	0.0825633	0	0.162915	0.0686341	0.0653326	0	0	0	0.0596249	0.0714364	0	0.334328	0	0.071469	0	0.0516231	0	0	0
AT1G04340	lesion inducing protein-related; FUNCTIONS IN: molecular_function unknown; INVOLVED IN: biological_process unknown; LOCATED IN: endomembrane system; EXPRESSED IN: 23 plant structures; EXPRESSED DURING: 15 growth stages; CONTAINS InterPro DOMAIN/s: HR-like lesion-inducer (InterPro:IPR008637); BEST Arabidopsis thaliana protein match is: lesion inducing protein-related (TAIR:AT5G43460.1); Has 99 Bla…	function unknown	lesion inducing protein-related | chr1:1163097-1164851 REVERSE	not assigned.no ontology	842	24.085	22.8126	21.5388	15.9778	23.8811	14.015	10.0556	18.339	18.8015	12.6716	12.3232	8.10822	28.5668	19.3742	10.7286	17.6586	16.4175	31.629	21.6681	10.1417	17.2547	17.5197	19.6774	11.0213	21.7975	29.1706	19.4416	17.6041	18.9981	16.4387	15.0014	12.0944	9.51729	11.6807	11.2996	9.98977
AT1G04350	encodes a protein whose sequence is similar to 2-oxoglutarate-dependent dioxygenase	hormone metabolism	2-oxoglutarate-dependent dioxygenase, putative | chr1:1165165-1166768 FORWARD	hormone metabolism.ethylene.synthesis-degradation	1444	16.355	15.8234	22.402	24.8776	10.7955	19.4986	19.4785	17.7831	12.5252	16.6409	26.1862	14.9833	4.5496	4.44228	4.08368	3.95323	16.0895	56.7505	49.2719	28.7723	52.3505	29.3704	54.5928	20.8035	14.1767	42.2322	20.6449	23.1075	73.4685	16.1421	17.9603	14.823	23.8799	22.8705	64.5229	16.7293
AT1G04360	zinc finger (C3HC4-type RING finger) family protein; FUNCTIONS IN: protein binding, zinc ion binding; EXPRESSED IN: hypocotyl, root; CONTAINS InterPro DOMAIN/s: Zinc finger, RING-type, conserved site (InterPro:IPR017907), Zinc finger, RING-type (InterPro:IPR001841), Zinc finger, RING/FYVE/PHD-type (InterPro:IPR013083); BEST Arabidopsis thaliana protein match is: zinc finger (C3HC4-type RING finge…	protein degradation	zinc finger (C3HC4-type RING finger) family protein | chr1:1167457-1168878 REVERSE	protein.degradation.ubiquitin.E3.RING	1422	0.361045	0.235431	0.0904515	0.268393	0.142834	0.43677	0.168196	0.20998	0.381864	0.326223	0.280648	0.070604	0.484353	0.349992	0.264693	0.155597	0.0341095	0.195086	0.0735256	0.0769893	0.356781	0.216121	0.18621	0.168196	0.148925	0.422657	0.33759	0.275519	0.60038	0.28948	0.270195	0.108096	0.146374	0.101712	0.241108	0.252477
AT1G04370	encodes a member of the ERF (ethylene response factor) subfamily B-3 of ERF/AP2 transcription factor family. The protein contains one AP2 domain. There are 18 members in this subfamily including ATERF-1, ATERF-2, AND ATERF-5.	regulation	Symbols: ATERF14 | ATERF14 (Ethylene-responsive element binding factor 14); DNA binding / transcription factor | chr1:1175177-1175578 FORWARD	0	402	0.478924	0.312298	0.159978	0.356021	0.126312	0.772496	0.475969	0.212218	0.623434	0	0.165456	0.124874	0.131793	0	0.312101	0	0	0.966114	0.520166	0	0.229463	0.218426	0.282293	0	0.351196	0.897043	0.238832	0.324866	1.00598	0.639988	0.477882	0.286777	0.0862953	0	0.106609	0
AT1G04390	protein binding; FUNCTIONS IN: protein binding; INVOLVED IN: biological_process unknown; LOCATED IN: cellular_component unknown; CONTAINS InterPro DOMAIN/s: BTB/POZ (InterPro:IPR013069), BTB/POZ fold (InterPro:IPR011333), Kelch related (InterPro:IPR013089), BTB/POZ-like (InterPro:IPR000210); Has 127 Blast hits to 118 proteins in 23 species: Archae - 0; Bacteria - 0; Metazoa - 38; Fungi - 0; Plant…	regulation	protein binding | chr1:1179363-1183704 REVERSE	not assigned.unknown	2954	0.021725	0.0991657	0.0435416	0.0322998	0.103136	0.245295	0.145739	0.0866402	0.0141402	0.0785189	0.0225164	0.0339874	0.0538058	0.0374399	0.0566303	0.0149803	0.0820982	0.0187822	0.123878	0.111184	0.0468403	0.0297248	0.0512217	0.0161933	0.0716895	0.108512	0.0650038	0.0442099	0.243378	0.0348375	0.0812917	0.0650442	0.0352309	0.0163208	0.0870487	0.0520876
AT1G04400	Blue light receptor mediating blue-light regulated cotyledon expansion and flowering time. Positive regulator of the flowering-time gene CONSTANS. This gene possesses a light-induced CNT2 N-terminal homodimerisation domain.Involved in blue-light induced stomatal opening. Involved in triggering chromatin decondensation. An 80-residue motif (NC80) is sufficient to confer CRY2's physiological functi…	regulation	Symbols: CRY2, FHA, AT-PHH1, PHH1, ATCRY2 | CRY2 (CRYPTOCHROME 2); blue light photoreceptor/ protein homodimerization | chr1:1185556-1188276 REVERSE	signalling.light	2444	36.1054	22.7047	24.7087	26.6448	30.1258	25.0951	19.0635	30.0022	22.1327	27.0666	22.5204	19.2459	31.7148	21.9023	28.132	32.3378	23.9541	17.6164	21.6893	36.3511	39.7812	20.4608	22.6592	35.2694	17.3299	19.1651	19.0528	22.2825	52.8578	34.6753	33.6426	48.4597	37.1747	21.1468	28.32	35.5497
AT1G04410	malate dehydrogenase, cytosolic, putative; FUNCTIONS IN: in 6 functions; INVOLVED IN: response to cadmium ion, response to salt stress; LOCATED IN: in 7 components; EXPRESSED IN: 26 plant structures; EXPRESSED DURING: 14 growth stages; CONTAINS InterPro DOMAIN/s: Malate dehydrogenase, NAD-dependent, cytosolic (InterPro:IPR011274), Lactate/malate dehydrogenase (InterPro:IPR001236), Malate dehydrog…	central carbon metabolism	malate dehydrogenase, cytosolic, putative | chr1:1189078-1191412 REVERSE	TCA / org. transformation.other organic acid transformaitons.cyt MDH	1484	891.801	762.173	907.938	836.027	881.25	757.351	747.726	833.255	1327.8	1353.53	1302.82	1446.38	1310.7	1075.49	1225.08	1348.48	856.691	954.307	858.479	763.142	705.786	812.423	736.79	610.959	983.888	766.204	878.264	905.46	582.322	592.496	659.759	673.942	829.632	867.581	592.287	932.774
AT1G04420	aldo/keto reductase family protein; FUNCTIONS IN: oxidoreductase activity, aldo-keto reductase activity; INVOLVED IN: oxidation reduction; LOCATED IN: chloroplast, chloroplast stroma, chloroplast envelope; EXPRESSED IN: 23 plant structures; EXPRESSED DURING: 13 growth stages; CONTAINS InterPro DOMAIN/s: Aldo/keto reductase (InterPro:IPR001395); BEST Arabidopsis thaliana protein match is: KAB1 (PO…	enzyme, putative	aldo/keto reductase family protein | chr1:1191608-1193884 FORWARD	minor CHO metabolism.others	1450	42.0462	48.0241	47.8119	68.632	17.7546	32.5535	32.8246	59.6593	69.0502	68.4317	72.1098	93.1978	86.9616	67.8839	73.202	103.732	59.6093	72.9308	70.8079	86.9035	69.9783	71.4265	83.7678	92.4698	88.457	83.0373	71.6768	83.0861	16.703	28.9213	31.7973	54.6209	48.1364	73.8801	41.4678	92.0371
AT1G04430	dehydration-responsive protein-related; INVOLVED IN: biological_process unknown; LOCATED IN: Golgi apparatus, plasma membrane; EXPRESSED IN: 26 plant structures; EXPRESSED DURING: 15 growth stages; CONTAINS InterPro DOMAIN/s: Protein of unknown function DUF248, methyltransferase putative (InterPro:IPR004159); BEST Arabidopsis thaliana protein match is: dehydration-responsive protein-related (TAIR…	function unknown	dehydration-responsive protein-related | chr1:1198118-1201527 FORWARD	stress.abiotic.drought/salt	2379	61.5861	51.769	64.1218	50.6547	42.9443	45.4698	41.5615	58.3447	41.9281	36.6003	45.1392	41.2737	46.3888	44.5597	33.9459	61.1042	34.2523	37.8979	39.0482	42.7975	30.1858	34.2887	33.9634	31.8497	50.0868	46.3501	50.2855	53.8249	26.6505	45.2476	39.8712	41.8364	26.1602	24.8455	22.068	37.254
AT1G04440	CASEIN KINASE LIKE 13 (CKL13); FUNCTIONS IN: protein serine/threonine kinase activity, protein kinase activity, kinase activity, ATP binding; INVOLVED IN: protein amino acid phosphorylation; LOCATED IN: cellular_component unknown; EXPRESSED IN: 22 plant structures; EXPRESSED DURING: 12 growth stages; CONTAINS InterPro DOMAIN/s: Protein kinase, ATP binding site (InterPro:IPR017441), Protein kinase…	regulation	Symbols: CKL13 | CKL13 (CASEIN KINASE LIKE 13); ATP binding / kinase/ protein kinase/ protein serine/threonine kinase | chr1:1202255-1205803 FORWARD	protein.postranslational modification	2106	19.8073	14.9428	20.582	13.4105	14.1772	17.8668	18.716	20.1127	13.7052	15.1326	19.3603	18.5685	16.5785	17.7239	20.5732	20.4659	13.4963	19.0738	21.0497	25.0564	18.3744	14.301	17.333	19.9653	17.7649	20.7189	20.196	23.6263	27.8649	22.9911	23.4663	23.0277	14.3639	15.7271	21.5506	16.8284
AT1G04445	zinc finger (C2H2 type) family protein; FUNCTIONS IN: zinc ion binding, nucleic acid binding; INVOLVED IN: biological_process unknown; LOCATED IN: intracellular; CONTAINS InterPro DOMAIN/s: Zinc finger, C2H2-like (InterPro:IPR015880), Zinc finger, C2H2-type (InterPro:IPR007087); Has 1 Blast hits to 1 proteins in 1 species: Archae - 0; Bacteria - 0; Metazoa - 0; Fungi - 0; Plants - 1; Viruses - 0;…	function unknown	zinc finger (C2H2 type) family protein | chr1:1207344-1207862 FORWARD	0	519	0.123653	0.0806318	0	0.0919207	0	0	0	0	0	0	0	0	0	0	0.161162	0	0	0	0	0	0	0	0	0	0	0	0	0	0.0865775	0	0	0	0.0668415	0	0	0
AT1G04450	Encodes a member of a novel protein family that contains contain a CRIB (for Cdc42/Rac-interactive binding) motif required for their specific interaction with GTP-bound Rop1 (plant-specific Rho GTPase). It interacts with Rop1 and is involved in pollen tube growth and function, and exocytosis in the pollen tube tip. The protein most similar to RIC1 (family subgroup III). Gene is expressed predomin…	function unknown	Symbols: RIC3 | RIC3 (ROP-INTERACTIVE CRIB MOTIF-CONTAINING PROTEIN 3); protein binding | chr1:1208732-1209874 FORWARD	0	827	0.155201	0.303612	0.0777642	0.230747	0	0.0625843	0.0578415	0.206316	0.0505079	0.112186	0.0804275	0.303503	0.256255	0.468066	0.252851	0.321052	0.1173	0.0670889	0.0632125	0.0661903	0.390393	0.159263	0.457403	0.289207	0.682857	0.242249	0.290237	0.0789577	0.380334	0.497751	0.116148	0.185868	0.209738	0.174891	0.155467	0.806235
AT1G04470	FUNCTIONS IN: molecular_function unknown; INVOLVED IN: biological_process unknown; LOCATED IN: cellular_component unknown; EXPRESSED IN: male gametophyte, pollen tube; EXPRESSED DURING: L mature pollen stage, M germinated pollen stage; CONTAINS InterPro DOMAIN/s: Munc13 homology 1 (InterPro:IPR014770), Protein of unknown function DUF810 (InterPro:IPR008528), Munc13 homology 2 (InterPro:IPR014772)…	function unknown	FUNCTIONS IN: molecular_function unknown; INVOLVED IN: biological_process unknown; LOCATED IN: cellular_component unknown; EXPRESSED IN: male gametophyte, pollen tube; EXPRESSED DURING: L mature pollen stage, M germinated pollen stage; CONTAINS InterPro DOMAIN/s: Munc13 homology 1 (InterPro:IPR014770), Protein of unknown function DUF810 (InterPro:IPR008528), Munc13 homology 2 (InterPro:IPR014772)…	0	3307	0.0582181	0.037963	0.0194469	0.187538	0.230318	0.0939049	0.202506	0.232176	0.0378924	0.0420825	0.0703953	0.182157	0.080104	0.0836085	0.0379391	0.160575	0.0880018	0.0503319	0.110655	0.248289	0.125521	0.146035	0.0571927	0.216971	0.128074	0.351367	0.0725813	0.217199	0.217399	0.373426	0.159752	0.290506	0.0419603	0.0437359	0.0647974	0.124074
AT1G04480	60S ribosomal protein L23 (RPL23A); FUNCTIONS IN: structural constituent of ribosome; INVOLVED IN: translation; LOCATED IN: ribosome, intracellular; EXPRESSED IN: 24 plant structures; EXPRESSED DURING: 15 growth stages; CONTAINS InterPro DOMAIN/s: Ribosomal protein L14b/L23e (InterPro:IPR000218); BEST Arabidopsis thaliana protein match is: emb2171 (embryo defective 2171); structural constituent o…	protein synthesis	60S ribosomal protein L23 (RPL23A) | chr1:1216095-1217467 FORWARD	protein.synthesis.ribosomal protein.eukaryotic.60S subunit.L23	648	239.471	353.576	251.389	307.812	310.856	233.147	215.331	354.741	334.483	139.453	285.813	225.355	377.734	290.233	231.309	227.746	151.499	268.936	301.156	129.161	202.923	164.571	199.06	159.671	262.644	382.871	262.325	221.489	470.001	287.052	348.79	245.691	186.837	197.459	303.57	300.135
AT1G04490	unknown protein; FUNCTIONS IN: molecular_function unknown; INVOLVED IN: biological_process unknown; LOCATED IN: cellular_component unknown; EXPRESSED IN: root, stamen; EXPRESSED DURING: 4 anthesis; BEST Arabidopsis thaliana protein match is: unknown protein (TAIR:AT2G33360.2); Has 63 Blast hits to 63 proteins in 5 species: Archae - 0; Bacteria - 0; Metazoa - 0; Fungi - 0; Plants - 63; Viruses - 0…	function unknown	unknown protein | chr1:1218005-1219914 REVERSE	not assigned.unknown	1424	0	0	0	0	0	0	0	0	0	0	0	0	0	0	0	0	0	0	0	0	0	0	0	0	0	0	0	0	0	0	0	0	0	0	0	0
AT1G04500	zinc finger CONSTANS-related; FUNCTIONS IN: molecular_function unknown; INVOLVED IN: biological_process unknown; LOCATED IN: cellular_component unknown; EXPRESSED IN: 8 plant structures; EXPRESSED DURING: L mature pollen stage, M germinated pollen stage, 4 anthesis, petal differentiation and expansion stage; CONTAINS InterPro DOMAIN/s: CCT domain (InterPro:IPR010402); BEST Arabidopsis thaliana pr…	regulation	zinc finger CONSTANS-related | chr1:1221433-1224366 REVERSE	RNA.regulation of transcription.unclassified	1616	0.119138	0.051792	0.159186	0.295216	0.0942652	0.832728	0.236806	0.211168	0.697891	1.37789	0.63797	1.27362	0.524562	0.718609	0.465833	0.273835	0.300146	0.583665	0.355844	0.338734	0.6279	0.298848	1.02995	0.266407	0.61155	0.446301	0.623831	0.767736	0.750749	0.668661	0.653835	0.332917	1.15922	0.924851	2.25424	0.856931
AT1G04501	unknown protein; Has 0 Blast hits to 0 proteins in 0 species (source: NCBI BLink).	function unknown	unknown protein | chr1:1224552-1224680 FORWARD	0	129	0	0	0	0	0	0	0	0	0	0	0	0	0	0	0	0	0	0	0	0	0	0	0	0	0	0	0	0	0	0	0	0	0	0	0	0
AT1G04510	transducin family protein / WD-40 repeat family protein; FUNCTIONS IN: ubiquitin-protein ligase activity, nucleotide binding; INVOLVED IN: response to cadmium ion; LOCATED IN: nucleolus, CUL4 RING ubiquitin ligase complex; EXPRESSED IN: 25 plant structures; EXPRESSED DURING: 13 growth stages; CONTAINS InterPro DOMAIN/s: WD40 repeat-like (InterPro:IPR011046), U box (InterPro:IPR003613), WD40 repea…	function unknown	transducin family protein / WD-40 repeat family protein | chr1:1226575-1230827 FORWARD	not assigned.no ontology	1981	54.0683	50.1499	45.417	37.2311	37.5513	38.2235	37.7174	50.0845	48.3698	39.0595	51.9416	39.2777	47.2842	49.4087	45.5582	43.4475	33.7885	41.1148	43.0933	39.7627	38.2527	26.9494	30.0174	29.435	43.972	51.9811	44.855	43.0815	63.4652	40.338	45.53	35.014	32.8345	30.3726	43.8522	35.677
AT1G04520	PLASMODESMATA-LOCATED PROTEIN 2 (PDLP2); FUNCTIONS IN: molecular_function unknown; INVOLVED IN: N-terminal protein myristoylation, plasmodesmata-mediated intercellular transport; LOCATED IN: plasmodesma; EXPRESSED IN: 17 plant structures; EXPRESSED DURING: 12 growth stages; CONTAINS InterPro DOMAIN/s: Protein of unknown function DUF26 (InterPro:IPR002902); BEST Arabidopsis thaliana protein match …	cellular process	Symbols: PDLP2 | PDLP2 (PLASMODESMATA-LOCATED PROTEIN 2) | chr1:1231578-1234032 FORWARD	not assigned.unknown	1443	5.47028	6.75715	4.90243	3.60364	3.8004	3.26397	2.85087	6.32595	11.0866	5.49724	5.18556	6.64455	7.56344	9.54219	4.31837	5.91863	13.1763	7.30539	10.8683	9.06633	7.35141	6.14589	3.95836	5.43654	12.083	14.1334	12.8081	11.0414	6.16554	12.0169	13.7125	10.4392	8.27	10.1568	9.02878	16.0656
AT1G04530	binding; FUNCTIONS IN: binding; EXPRESSED IN: 22 plant structures; EXPRESSED DURING: 13 growth stages; CONTAINS InterPro DOMAIN/s: Tetratricopeptide-like helical (InterPro:IPR011990), Tetratricopeptide region (InterPro:IPR013026); BEST Arabidopsis thaliana protein match is: binding (TAIR:AT4G17940.1); Has 445 Blast hits to 236 proteins in 47 species: Archae - 10; Bacteria - 76; Metazoa - 30; Fung…	function unknown	binding | chr1:1234176-1236034 REVERSE	not assigned.unknown	1352	3.93979	6.87148	7.03996	5.15177	8.33773	7.80953	4.59951	2.61866	6.98227	8.33766	7.01048	7.09178	1.37154	4.00834	4.29969	1.99656	5.30957	8.08436	5.68393	4.17023	2.55855	4.80601	6.1833	3.43194	2.92386	6.28284	9.48033	4.05698	1.09676	1.94098	1.63406	1.13693	3.13038	3.45897	3.74048	3.52801
AT1G04540	C2 domain-containing protein; INVOLVED IN: biological_process unknown; LOCATED IN: membrane; EXPRESSED IN: 10 plant structures; EXPRESSED DURING: L mature pollen stage, M germinated pollen stage, 4 anthesis, C globular stage, petal differentiation and expansion stage; CONTAINS InterPro DOMAIN/s: C2 calcium/lipid-binding region, CaLB (InterPro:IPR008973), C2 calcium-dependent membrane targeting (I…	function unknown	C2 domain-containing protein | chr1:1237256-1239061 FORWARD	stress.abiotic.cold	1806	0	0	0	0.0264157	0	0	0	0.023619	0	0	0	0	0	0	0	0.0490052	0	0.0307212	0	0	0	0	0	0.0264867	0	0	0	0	0	0	0	0	0	0	0	0
AT1G04550	IAA12/BDL plays a role in auxin-mediated processes of apical-basal patterning in the embryo. bdl mutants lack a primary root meristem	regulation	Symbols: IAA12, BDL | IAA12 (AUXIN-INDUCED PROTEIN 12); transcription factor/ transcription repressor | chr1:1240375-1242121 FORWARD	RNA.regulation of transcription.Aux/IAA family	1391	6.4591	7.34068	5.54804	5.48749	8.06746	5.76734	3.85155	6.13312	7.11682	6.46978	3.87318	4.33065	7.61766	10.6542	9.13999	7.25333	5.40479	4.42743	4.28436	3.65979	7.02939	5.49189	4.56864	4.74566	7.56143	5.30014	8.93844	5.58624	9.01259	8.54501	8.94251	6.13303	5.31209	5.61487	5.48422	5.01459
AT1G04555	unknown protein; FUNCTIONS IN: molecular_function unknown; INVOLVED IN: biological_process unknown; LOCATED IN: cellular_component unknown; BEST Arabidopsis thaliana protein match is: unknown protein (TAIR:AT4G33380.1); Has 49 Blast hits to 48 proteins in 8 species: Archae - 0; Bacteria - 0; Metazoa - 8; Fungi - 0; Plants - 41; Viruses - 0; Other Eukaryotes - 0 (source: NCBI BLink).	function unknown	unknown protein | chr1:1242558-1244244 FORWARD	0	939	0.956827	0.62393	0.890355	0.609672	1.1356	0.496076	0.458481	0.317988	1.73486	1.9761	1.73544	1.44343	2.2569	2.88566	2.00422	1.46092	1.80791	1.59534	1.28047	1.34079	2.21032	1.82347	1.20854	1.01885	0.902113	1.66416	0.869105	0.973559	2.34478	2.4659	1.43212	1.55513	2.03194	1.74568	2.23641	2.23945
AT1G04560	AWPM-19-like membrane family protein; FUNCTIONS IN: molecular_function unknown; INVOLVED IN: biological_process unknown; LOCATED IN: endomembrane system; CONTAINS InterPro DOMAIN/s: AWPM-19-like (InterPro:IPR008390); BEST Arabidopsis thaliana protein match is: AWPM-19-like membrane family protein (TAIR:AT1G29520.1); Has 99 Blast hits to 99 proteins in 14 species: Archae - 0; Bacteria - 0; Metazoa…	transport	AWPM-19-like membrane family protein | chr1:1244947-1246059 FORWARD	transport.misc	855	1.35107	2.05569	1.35392	0.725367	1.90045	1.69497	0.895156	0.648568	0.0488539	0.162768	0.11669	0.0587128	0.0619659	0.970153	0.097828	0	3.34704	1.6223	0.917135	1.02436	1.72621	2.10532	0.486666	1.45463	1.65124	0.328041	0.449172	0.229116	1.20874	3.43034	1.85368	0.943848	0.973775	1.01498	0.300751	0.659858
AT1G04570	integral membrane transporter family protein; FUNCTIONS IN: transporter activity; INVOLVED IN: transport; LOCATED IN: chloroplast, membrane; CONTAINS InterPro DOMAIN/s: Biopterin transport-related protein BT1 (InterPro:IPR004324), Major facilitator superfamily, general substrate transporter (InterPro:IPR016196); BEST Arabidopsis thaliana protein match is: integral membrane transporter family prot…	transport	integral membrane transporter family protein | chr1:1246728-1248775 REVERSE	FBT	1935	0.298492	0.756939	0.432064	0.320511	0.183691	0.160488	0.618022	0.551109	0.259039	0.671261	0.739039	0.648571	0.219042	0.342938	0.734848	0.205822	0.125332	0.315405	0.29718	0.226313	0.16685	0.385716	0.410528	0.123604	0.182404	0.393432	0.868313	0.23622	0.74309	0.372284	2.53166	0.317752	0.412344	1.02154	1.88261	0.4506
AT1G04580	Encodes aldehyde oxidase AAO4 preferentially expressed in developing seeds.	enzyme	Symbols: AAO4, ATAO-4, ATAO2 | AAO4 (ARABIDOPSIS ALDEHYDE OXIDASE 4); aldehyde oxidase/ aryl-aldehyde oxidase | chr1:1252122-1257510 REVERSE	0	4104	4.269	4.26229	4.12129	3.03399	7.47311	7.79385	12.6114	18.2826	2.36127	3.0406	4.1652	5.56548	2.72392	3.07215	6.94987	5.22955	5.15292	7.82758	7.56636	9.83015	3.15797	3.93677	3.06932	2.96054	5.98573	6.02386	7.26396	9.08508	18.0107	14.1551	18.7357	21.7703	1.93572	2.85463	4.46949	3.42426
AT1G04590	FUNCTIONS IN: molecular_function unknown; EXPRESSED IN: 23 plant structures; EXPRESSED DURING: 13 growth stages; BEST Arabidopsis thaliana protein match is: emb1417 (embryo defective 1417) (TAIR:AT4G21190.1); Has 54 Blast hits to 54 proteins in 8 species: Archae - 0; Bacteria - 0; Metazoa - 0; Fungi - 0; Plants - 52; Viruses - 0; Other Eukaryotes - 2 (source: NCBI BLink).	function unknown	FUNCTIONS IN: molecular_function unknown; EXPRESSED IN: 23 plant structures; EXPRESSED DURING: 13 growth stages; BEST Arabidopsis thaliana protein match is: pentatricopeptide (PPR) repeat-containing protein (TAIR:AT4G18975.3); Has 54 Blast hits to 54 proteins in 8 species: Archae - 0; Bacteria - 0; Metazoa - 0; Fungi - 0; Plants - 52; Viruses - 0; Other Eukaryotes - 2 (source: NCBI BLink). | chr1…	not assigned.no ontology	1344	0.763997	0.68501	0.382804	0.496946	1.20899	2.65718	1.28129	2.34861	1.98905	1.89836	1.3857	1.86754	1.02493	0.987477	0.43564	0.790209	1.69618	1.15589	1.36137	1.71061	0.308853	0.555327	0.365889	0.391506	2.73117	2.44462	2.17881	2.8665	1.47104	1.07198	1.07203	1.02932	0.232304	0.502204	0.414539	0.992197
AT1G04600	member of Myosin-like proteins	cellular process	Symbols: XIA, ATXIA | XIA (MYOSIN XI A); motor/ protein binding | chr1:1262123-1272376 FORWARD	cell.organisation	5193	6.68575	7.44607	8.61938	4.62094	3.17787	7.16608	8.82454	7.43376	3.95742	3.59999	4.59818	7.5014	4.59106	5.86743	8.57691	11.4783	4.07233	8.8678	8.15408	11.5108	7.59376	6.56904	7.42268	9.97596	5.46453	9.45952	7.7744	12.4485	7.66634	8.01601	5.31785	7.31858	3.03953	3.1844	5.6532	4.82963
AT1G04610	flavin-containing monooxygenase / FMO (YUCCA3); FUNCTIONS IN: oxidoreductase activity; INVOLVED IN: auxin biosynthetic process; EXPRESSED IN: 11 plant structures; EXPRESSED DURING: 4 anthesis, C globular stage, petal differentiation and expansion stage, D bilateral stage; CONTAINS InterPro DOMAIN/s: Pyridine nucleotide-disulphide oxidoreductase, class-II (InterPro:IPR000103), FAD-dependent pyridi…	enzyme, putative	flavin-containing monooxygenase / FMO (YUCCA3) | chr1:1279388-1281618 FORWARD	misc.oxidases - copper, flavone etc.	1737	2.51235	1.95146	1.77716	1.181	1.34471	0.685329	0.963858	0.466587	0.529039	0.747778	0.53609	0.606902	1.28106	1.55995	1.37238	1.45213	0.474705	0.0638832	0.421344	0.535734	1.61972	0.78354	1.43731	1.81756	0.325114	0.161471	0.193458	0.413516	0.258686	1.30341	1.27188	0.464589	0.639092	0.305312	0.567479	0.915347
AT1G04620	coenzyme F420 hydrogenase family / dehydrogenase, beta subunit family; FUNCTIONS IN: coenzyme F420 hydrogenase activity; INVOLVED IN: biological_process unknown; LOCATED IN: chloroplast; EXPRESSED IN: 22 plant structures; EXPRESSED DURING: 13 growth stages; CONTAINS InterPro DOMAIN/s: Coenzyme F420 hydrogenase/dehydrogenase beta subunit, C-terminal (InterPro:IPR007525), Coenzyme F420 hydrogenase/…	enzyme, putative	coenzyme F420 hydrogenase family / dehydrogenase, beta subunit family | chr1:1282741-1286584 REVERSE	not assigned.no ontology	1609	80.0901	92.3827	98.3651	87.6454	72.0795	80.0002	78.278	90.2957	79.8797	97.0449	80.3205	98.9325	87.8513	100.459	109.947	114.823	77.443	87.0686	82.1027	116.555	73.2966	74.8734	63.2413	76.5537	89.4992	90.5201	89.4766	105.394	69.509	70.9625	62.1458	51.3489	54.3969	50.7885	44.0023	56.166
AT1G04625	nucleic acid binding; FUNCTIONS IN: nucleic acid binding; INVOLVED IN: biological_process unknown; LOCATED IN: cellular_component unknown; CONTAINS InterPro DOMAIN/s: Polynucleotidyl transferase, Ribonuclease H fold (InterPro:IPR012337); BEST Arabidopsis thaliana protein match is: nucleic acid binding (TAIR:AT2G46460.1).	function unknown	nucleic acid binding | chr1:1287831-1289820 REVERSE	not assigned.no ontology	774	0	0	0	0	0	0	0	0	0	0	0	0	0	0	0	0	0	0	0	0	0	0	0	0	0	0	0	0	0	0	0	0	0	0	0	0
AT1G04630	maternal effect embryo arrest 4 (MEE4); FUNCTIONS IN: molecular_function unknown; INVOLVED IN: embryonic development ending in seed dormancy, photorespiration; LOCATED IN: mitochondrion, mitochondrial membrane, respiratory chain complex I; CONTAINS InterPro DOMAIN/s: GRIM-19 (InterPro:IPR009346); BEST Arabidopsis thaliana protein match is: unknown protein (TAIR:AT2G33220.1); Has 226 Blast hits to…	function unknown	Symbols: MEE4 | MEE4 (maternal effect embryo arrest 4) | chr1:1289734-1291112 REVERSE	0	745	80.5428	106.726	86.6688	89.6504	95.7617	96.7062	57.7229	70.2533	105.07	121.794	97.3151	98.7143	154.462	184.675	126.475	117.074	97.8537	108.731	92.4841	69.1406	85.8057	99.829	81.2397	70.6929	88.4037	124.13	85.9584	77.7441	143.909	147.666	119.778	113.479	146.213	149.747	118.964	136.174
AT1G04635	EMBRYO DEFECTIVE 1687 (EMB1687); FUNCTIONS IN: ribonuclease activity, ribonuclease P activity; INVOLVED IN: embryonic development ending in seed dormancy, tRNA processing; LOCATED IN: vacuole; CONTAINS InterPro DOMAIN/s: Ribonuclease P-related (InterPro:IPR002759); Has 168 Blast hits to 168 proteins in 86 species: Archae - 0; Bacteria - 0; Metazoa - 69; Fungi - 60; Plants - 26; Viruses - 0; Other…	function unknown	Symbols: EMB1687 | EMB1687 (EMBRYO DEFECTIVE 1687); ribonuclease P/ ribonuclease | chr1:1291314-1291995 FORWARD	0	682	1.78789	2.51578	2.54604	1.95864	1.19126	1.51781	0.631252	1.68872	4.77722	3.19689	4.63254	2.72343	2.25285	3.08116	1.83965	2.85495	0.995676	1.05758	0.996477	1.20395	1.62306	1.03	2.16314	2.59515	7.45235	9.81135	8.51707	10.149	4.019	5.05497	4.64779	3.83154	1.57685	1.20176	1.75952	3.00815
AT1G04640	Lipoyltransferase, located in mitochondria but not found in chloroplasts	cofactor	Symbols: LIP2 | LIP2 (LIPOYLTRANSFERASE 2); lipoyltransferase | chr1:1292080-1293357 FORWARD	Co-factor and vitamine metabolism	896	9.88422	12.0967	9.40261	12.7786	8.72739	9.93554	8.06146	11.6637	57.6669	17.0334	19.041	42.0756	8.45564	4.75223	3.17395	7.26005	10.6102	10.4649	12.019	13.1961	7.41248	5.97794	5.44611	11.1045	8.50865	12.3871	7.39367	11.3688	2.20657	3.38822	2.41208	3.68841	2.86508	3.12084	2.82206	5.60973
AT1G04645	self-incompatibility protein-related; FUNCTIONS IN: molecular_function unknown; INVOLVED IN: biological_process unknown; LOCATED IN: endomembrane system; EXPRESSED IN: 6 plant structures; EXPRESSED DURING: 4 anthesis, C globular stage, petal differentiation and expansion stage, E expanded cotyledon stage; CONTAINS InterPro DOMAIN/s: Plant self-incompatibility S1 (InterPro:IPR010264); BEST Arabido…	function unknown	self-incompatibility protein-related | chr1:1293770-1294263 REVERSE	not assigned.no ontology	494	0	0	0	0	0	0	0	0	0	0	0	0	0	0	0	0	0	0	0	0	0	0	0	0	0	0	0	0	0	0	0	0	0	0	0	0
AT1G04650	unknown protein; LOCATED IN: cellular_component unknown; EXPRESSED IN: 11 plant structures; EXPRESSED DURING: 4 anthesis, F mature embryo stage, petal differentiation and expansion stage, D bilateral stage, E expanded cotyledon stage; Has 27 Blast hits to 26 proteins in 12 species: Archae - 0; Bacteria - 0; Metazoa - 7; Fungi - 0; Plants - 12; Viruses - 0; Other Eukaryotes - 8 (source: NCBI BLink…	function unknown	unknown protein | chr1:1294893-1299002 REVERSE	not assigned.unknown	3093	0.373477	0.216478	0.249509	0.246786	0.131335	0.0669347	0.185586	0.0689555	0.22958	0.119984	0.258054	0.1623	0.23981	0.107272	0.229863	0.200299	0	0	0.0338032	0.0530935	0.134206	0.113556	0.0244599	0.108259	0.136936	0.220225	0.24833	0.190004	0.174331	0.16636	0.124222	0.161515	0	0	0.0138561	0.0165823
AT1G04660	glycine-rich protein; FUNCTIONS IN: molecular_function unknown; INVOLVED IN: biological_process unknown; LOCATED IN: endomembrane system; EXPRESSED IN: 8 plant structures; EXPRESSED DURING: 4 anthesis, F mature embryo stage, petal differentiation and expansion stage, D bilateral stage, E expanded cotyledon stage; Has 107826 Blast hits to 25432 proteins in 1348 species: Archae - 224; Bacteria - 31…	function unknown	glycine-rich protein | chr1:1300486-1301773 REVERSE	not assigned.no ontology.glycine rich proteins	1288	30.2443	25.7651	26.5133	27.3722	5.95296	5.70616	5.60797	11.2932	26.7225	2.95333	3.25338	22.6053	33.5243	18.3757	9.4488	20.9577	6.51485	2.97228	4.46462	5.48244	1.43236	0.920338	2.43763	3.82531	3.5624	2.73756	2.199	1.01394	1.70944	9.14845	6.37628	10.1142	0.404007	2.24588	0.199644	3.94224
AT1G04670	unknown protein; FUNCTIONS IN: molecular_function unknown; INVOLVED IN: biological_process unknown; EXPRESSED IN: 8 plant structures; EXPRESSED DURING: L mature pollen stage, 4 anthesis, petal differentiation and expansion stage; Has 15 Blast hits to 15 proteins in 7 species: Archae - 2; Bacteria - 0; Metazoa - 0; Fungi - 2; Plants - 11; Viruses - 0; Other Eukaryotes - 0 (source: NCBI BLink).	function unknown	unknown protein | chr1:1301861-1302724 FORWARD	not assigned.unknown	697	0	0	0	0	0	0	0	0	0	0	0	0	0	0	0	0	0	0	0	0	0	0	0	0	0	0	0	0	0	0	0	0	0	0	0	0
AT1G04680	pectate lyase family protein; FUNCTIONS IN: lyase activity, pectate lyase activity; INVOLVED IN: biological_process unknown; LOCATED IN: membrane; EXPRESSED IN: 23 plant structures; EXPRESSED DURING: 13 growth stages; CONTAINS InterPro DOMAIN/s: Pectin lyase fold/virulence factor (InterPro:IPR011050), AmbAllergen (InterPro:IPR018082), Pectate lyase/Amb allergen (InterPro:IPR002022), Pectin lyase …	cell wall	pectate lyase family protein | chr1:1303529-1307884 REVERSE	cell wall.degradation.pectate lyases and polygalacturonases	1923	25.1297	18.8457	24.7479	17.0435	10.4565	9.33945	8.78092	12.4884	13.0545	6.34441	7.93804	11.1728	17.4399	6.75777	6.67665	20.1123	6.17961	4.876	5.6001	9.47905	7.65104	8.08209	8.77325	6.61679	18.7213	15.0229	12.9063	9.13425	3.9723	8.3484	10.7643	18.4047	15.4782	15.4939	5.03676	19.6834
AT1G04684	unknown protein; Has 0 Blast hits to 0 proteins in 0 species (source: NCBI BLink).	function unknown	unknown protein | chr1:1310430-1310579 REVERSE	0	150	0	0	0	0	0	0	0	0	0	0	0	0	0	0	0	0	0	0	0	0	0	0	0	0	0	0	0	0	0	0	0	0	0	0	0	0
AT1G04690	POTASSIUM CHANNEL BETA SUBUNIT (KAB1); FUNCTIONS IN: oxidoreductase activity, potassium channel activity; INVOLVED IN: oxidation reduction, potassium ion transport; LOCATED IN: plasma membrane, membrane; EXPRESSED IN: 24 plant structures; EXPRESSED DURING: 13 growth stages; CONTAINS InterPro DOMAIN/s: Aldo/keto reductase (InterPro:IPR001395), Potassium channel, voltage-dependent, beta subunit, KC…	transport	Symbols: KAB1, KV-BETA1 | KAB1 (POTASSIUM CHANNEL BETA SUBUNIT); oxidoreductase/ potassium channel | chr1:1313564-1315750 FORWARD	transport.potassium	1415	106.128	100.731	100.943	92.177	66.4594	95.5406	61.8304	88.4468	111.495	158.673	124.519	90.7137	151.641	140.142	95.6722	105.078	84.3586	131.747	92.768	60.1166	137.584	111.388	111.049	74.9132	131.652	170.579	128.817	117.998	240.737	199.02	169.266	158.574	177.278	167.293	183.18	138.426
AT1G04700	protein kinase family protein; FUNCTIONS IN: protein serine/threonine/tyrosine kinase activity, protein kinase activity; INVOLVED IN: protein amino acid phosphorylation; LOCATED IN: cytosol; EXPRESSED IN: 22 plant structures; EXPRESSED DURING: 14 growth stages; CONTAINS InterPro DOMAIN/s: Octicosapeptide/Phox/Bem1p (InterPro:IPR000270), Protein kinase, ATP binding site (InterPro:IPR017441), Serin…	regulation	protein kinase family protein | chr1:1316254-1320919 FORWARD	protein.postranslational modification	3886	3.43504	2.84299	3.72362	2.76223	1.92082	2.26421	2.59731	2.99667	2.48299	2.69787	3.24352	2.71278	2.72675	2.51875	2.97034	3.3593	2.18429	2.82695	3.28243	3.46523	3.44195	2.41774	2.5017	2.75734	2.12534	2.8561	2.42126	2.75576	3.64234	3.8002	3.15155	3.11499	2.20499	1.93541	3.46297	2.12494
AT1G04710	EC2.3.1.16 thiolase.	enzyme, putative	Symbols: KAT1, PKT4 | PKT4 (PEROXISOMAL 3-KETOACYL-COA THIOLASE 4); acetyl-CoA C-acyltransferase/ catalytic | chr1:1321904-1324782 FORWARD	amino acid metabolism.degradation.branched-chain group.shared	1595	261.129	132.47	185.353	194.028	376.9	331.149	238.005	271.42	140.368	226.215	201.292	131.62	224.512	154.42	143.399	180.808	95.3956	208.642	164.27	138.582	194.06	132.949	117.181	151.962	208.983	294.317	203.548	275.316	390.656	216.143	199.847	274.49	209.993	122.086	242.928	162.42
AT1G04730	AAA-type ATPase family protein; FUNCTIONS IN: nucleoside-triphosphatase activity, ATPase activity, nucleotide binding, ATP binding; EXPRESSED IN: 23 plant structures; EXPRESSED DURING: 13 growth stages; CONTAINS InterPro DOMAIN/s: ATPase, AAA+ type, core (InterPro:IPR003593), ATPase, AAA-type, core (InterPro:IPR003959); BEST Arabidopsis thaliana protein match is: AtRFC1 (replication factor C 1); …	function unknown	AAA-type ATPase family protein | chr1:1325385-1331086 REVERSE	protein.degradation.AAA type	2865	0.380799	1.37302	0.628519	0.333032	0.496255	0.23485	0.267141	0.610433	0.699812	0.0485748	0.0580397	0.315389	0.776682	0.405331	0.131376	0.710499	0.220086	0.0580969	0.2737	0.286594	0.0965908	0.33713	0.237658	0.250444	0.566694	1.20274	1.69233	0.273499	0.203888	0.161639	0.368795	0.415802	0.0847592	0.0673111	0.0448764	0.340136
AT1G04750	vesicle-associated membrane protein 7B (At VAMP7B) mRNA,	cellular process	Symbols: VAMP7B, VAMP721, ATVAMP721, AT VAMP7B | VAMP721 (VESICLE-ASSOCIATED MEMBRANE PROTEIN 721) | chr1:1331466-1333567 REVERSE	cell.vesicle transport	1192	112.577	102.057	127.651	100.457	114.633	114.891	90.493	97.4786	86.9742	82.1147	103.09	75.6361	104.895	122.01	90.9407	105.766	99.815	118.692	112.491	95.9317	106.445	96.0942	100.026	89.4898	94.3968	118.59	103.622	97.3444	145.356	118.364	103.629	105	88.5021	82.4693	105.417	92.1652
AT1G04760	member of Synaptobrevin -like protein family	cellular process	Symbols: ATVAMP726, VAMP726 | ATVAMP726 | chr1:1334760-1336070 FORWARD	cell.vesicle transport	663	116.155	108.691	121.541	99.2993	105.155	118.737	93.2889	103.005	105.906	99.9147	125.804	89.5715	129.136	144.711	107.739	127.616	107.103	113.392	109.363	96.4338	89.1137	79.9932	90.6599	77.416	105.087	142.806	122.294	107.55	132.429	106.402	92.0702	89.4917	93.5027	92.2783	109.502	98.091
AT1G04770	male sterility MS5 family protein; FUNCTIONS IN: binding; INVOLVED IN: biological_process unknown; EXPRESSED IN: 23 plant structures; EXPRESSED DURING: 13 growth stages; CONTAINS InterPro DOMAIN/s: Tetratricopeptide TPR-1 (InterPro:IPR001440), Tetratricopeptide-like helical (InterPro:IPR011990), Tetratricopeptide region (InterPro:IPR013026); BEST Arabidopsis thaliana protein match is: ATSDI1 (SUL…	function unknown	male sterility MS5 family protein | chr1:1336371-1337849 REVERSE	development.unspecified	1187	30.2226	56.0557	41.5556	14.3884	88.5078	115.854	39.3721	17.8242	21.6416	51.235	42.2784	21.1878	32.6722	55.1589	135.224	45.0719	18.8784	55.8097	37.9634	43.026	25.9947	30.4773	28.7768	11.3643	11.4181	20.2196	44.9721	11.7723	110.953	39.4041	92.3319	13.1115	28.0273	44.3124	55.7827	19.9625
AT1G04778	unknown protein; FUNCTIONS IN: molecular_function unknown; INVOLVED IN: biological_process unknown; LOCATED IN: cellular_component unknown; Has 0 Blast hits to 0 proteins in 0 species (source: NCBI BLink).	function unknown	unknown protein | chr1:1339892-1340327 FORWARD	0	306	0	0	0	0	0	0	0	0	0	0	0	0	0	0	0	0	0	0	0	0	0	0	0	0	0	0	0	0	0	0	0	0	0	0	0	0
AT1G04780	ankyrin repeat family protein; FUNCTIONS IN: molecular_function unknown; INVOLVED IN: biological_process unknown; LOCATED IN: plasma membrane; EXPRESSED IN: 24 plant structures; EXPRESSED DURING: 13 growth stages; CONTAINS InterPro DOMAIN/s: Ankyrin (InterPro:IPR002110); BEST Arabidopsis thaliana protein match is: ankyrin repeat family protein (TAIR:AT3G24210.1); Has 832 Blast hits to 578 protein…	function unknown	ankyrin repeat family protein | chr1:1340669-1343584 REVERSE	cell.organisation	2836	5.49884	4.67764	5.23831	3.51577	3.74207	3.37627	3.45774	4.16631	3.82941	2.99336	3.79943	3.69946	4.76379	3.86077	5.52999	4.8059	4.27571	6.04517	6.47007	5.44306	4.29345	3.23549	3.81474	3.66014	3.75851	4.63409	4.63803	4.07537	6.17918	4.51774	5.84251	3.75338	4.09781	3.79097	5.96915	3.83401
AT1G04790	zinc finger (C3HC4-type RING finger) family protein; FUNCTIONS IN: protein binding, zinc ion binding; EXPRESSED IN: 24 plant structures; EXPRESSED DURING: 15 growth stages; CONTAINS InterPro DOMAIN/s: Zinc finger, RING-type (InterPro:IPR001841), Zinc finger, RING/FYVE/PHD-type (InterPro:IPR013083); BEST Arabidopsis thaliana protein match is: SDIR1 (SALT- AND DROUGHT-INDUCED RING FINGER1); protein…	protein degradation	zinc finger (C3HC4-type RING finger) family protein | chr1:1345036-1348451 FORWARD	protein.degradation.ubiquitin.E3.RING	2287	1.59948	1.62854	1.54661	1.02214	1.24335	2.28574	1.35954	1.62268	1.15064	1.48071	0.712541	1.44869	0.857145	1.1848	0.804611	0.967462	1.18767	1.40708	1.30292	1.24462	1.16969	1.07503	0.678145	0.773892	1.23464	1.48919	0.944573	0.970762	2.43628	2.0924	2.12101	1.68028	1.09214	1.28592	1.55537	1.18859
AT1G04800	glycine-rich protein; FUNCTIONS IN: molecular_function unknown; INVOLVED IN: N-terminal protein myristoylation; LOCATED IN: endomembrane system; EXPRESSED IN: 17 plant structures; EXPRESSED DURING: 12 growth stages; Has 100341 Blast hits to 23884 proteins in 1440 species: Archae - 160; Bacteria - 31051; Metazoa - 31586; Fungi - 6910; Plants - 10047; Viruses - 1434; Other Eukaryotes - 19153 (sourc…	function unknown	glycine-rich protein | chr1:1348452-1349286 REVERSE	not assigned.no ontology.glycine rich proteins	835	0	0	0	0	0	0	0	0	0	0	0.0398284	0	0	0	0	0	0	0	0	0	0	0	0	0	0.0845393	0	0.0574914	0	0	0	0	0	0.0415458	0.0577384	0.102651	0.0614239
AT1G04810	26S proteasome regulatory subunit, putative; FUNCTIONS IN: enzyme regulator activity, binding; INVOLVED IN: protein catabolic process, ubiquitin-dependent protein catabolic process; LOCATED IN: proteasome regulatory particle, base subcomplex, nucleus, plasma membrane; EXPRESSED IN: 23 plant structures; EXPRESSED DURING: 13 growth stages; CONTAINS InterPro DOMAIN/s: Armadillo-like helical (InterPr…	protein degradation	26S proteasome regulatory subunit, putative | chr1:1350180-1355442 FORWARD	protein.degradation.ubiquitin.proteasom	3311	40.1414	40.4829	37.0793	27.6213	30.6107	48.1619	43.9486	45.9024	36.1183	32.2243	44.5265	37.6155	36.8353	39.8999	39.6742	40.3758	28.3463	59.0685	43.4034	41.348	32.1225	32.2216	31.6922	30.5704	40.5505	60.9671	45.0185	52.124	45.368	42.084	36.1038	39.3682	17.9373	23.9383	30.2238	23.5455
AT1G04820	Encodes an alpha tubulin isoform that is expressed in roots, leaves and flowers.	cellular process	Symbols: TUA4 | TUA4; structural constituent of cytoskeleton | chr1:1356191-1358386 REVERSE	cell.organisation	1703	966.669	791.572	654.099	804.937	574.356	363.729	317.738	559.936	875.209	664.182	521.739	603.484	970.143	876.109	553.601	857.439	527.644	415.028	384.447	662.433	567.115	591.731	512.323	541.661	524.515	613.159	496.684	528.902	522.793	615.104	392.706	440.716	399.137	443.7	390.721	578.122
AT1G04830	RabGAP/TBC domain-containing protein; FUNCTIONS IN: RAB GTPase activator activity; INVOLVED IN: regulation of Rab GTPase activity; LOCATED IN: intracellular; EXPRESSED IN: 24 plant structures; EXPRESSED DURING: 15 growth stages; CONTAINS InterPro DOMAIN/s: RabGAP/TBC (InterPro:IPR000195); BEST Arabidopsis thaliana protein match is: RabGAP/TBC domain-containing protein (TAIR:AT4G13730.1); Has 2859…	regulation	RabGAP/TBC domain-containing protein | chr1:1358917-1361981 REVERSE	signalling.G-proteins	1654	6.79006	5.51562	5.40461	4.23997	4.60498	5.85164	4.13566	4.38422	5.00028	5.77758	6.77601	4.49185	5.28527	3.74453	6.27069	5.59166	3.72428	5.03167	6.25803	3.57428	3.65296	3.13217	2.58433	4.19351	4.99339	7.34013	8.50396	6.98775	13.8279	9.27062	9.23376	5.59926	6.22923	5.39247	9.30209	6.1708
AT1G04840	pentatricopeptide (PPR) repeat-containing protein; FUNCTIONS IN: molecular_function unknown; INVOLVED IN: biological_process unknown; LOCATED IN: cellular_component unknown; CONTAINS InterPro DOMAIN/s: Pentatricopeptide repeat (InterPro:IPR002885); BEST Arabidopsis thaliana protein match is: pentatricopeptide (PPR) repeat-containing protein (TAIR:AT1G08070.1); Has 14411 Blast hits to 5349 protein…	function unknown	pentatricopeptide (PPR) repeat-containing protein | chr1:1362867-1364962 REVERSE	not assigned.no ontology.pentatricopeptide (PPR) repeat-containing protein	1998	0.67452	0.712127	0.772504	0.716319	0.559112	0.854849	0.790066	1.53715	0.710802	0.742966	1.04864	1.03012	0.928092	1.3285	1.3187	1.48392	0.704007	0.721995	0.784935	0.958898	0.946449	0.52737	0.927695	1.17313	1.30723	1.04281	1.17731	0.849724	1.23691	1.36492	1.34611	1.05783	0.329892	0.193039	0.664948	0.410722
AT1G04850	ubiquitin-associated (UBA)/TS-N domain-containing protein; FUNCTIONS IN: zinc ion binding; INVOLVED IN: biological_process unknown; LOCATED IN: intracellular; EXPRESSED IN: 24 plant structures; EXPRESSED DURING: 13 growth stages; CONTAINS InterPro DOMAIN/s: Zinc finger, C2H2-like (InterPro:IPR015880), Ubiquitin-associated/translation elongation factor EF1B, N-terminal, eukaryote (InterPro:IPR0159…	protein degradation	ubiquitin-associated (UBA)/TS-N domain-containing protein | chr1:1365118-1368844 REVERSE	protein.degradation.ubiquitin	1573	43.7358	45.8119	46.8943	39.8517	48.5824	56.3308	26.7912	37.7205	55.7908	60.5445	66.9786	48.5399	63.8262	58.5329	47.777	55.9546	36.6938	63.2423	42.0739	37.0265	41.9878	42.2847	44.0797	37.0698	53.5373	61.0061	48.3105	47.697	58.0454	62.3152	44.3328	49.1772	39.7852	46.9243	47.8157	45.159
AT1G04860	Encodes a ubiquitin-specific protease.	protein degradation	Symbols: UBP2, ATUBP2 | UBP2 (UBIQUITIN-SPECIFIC PROTEASE 2); ubiquitin-specific protease | chr1:1369054-1373101 REVERSE	protein.degradation.ubiquitin.ubiquitin protease	3418	1.76493	1.05293	1.26063	1.21431	1.17362	1.07512	0.965655	1.32286	1.09985	1.00433	1.14813	0.954641	1.75156	1.24576	1.32145	1.39824	1.31973	1.78557	1.3918	1.56947	1.37638	1.09181	1.05137	1.18957	1.2598	1.75839	1.29213	1.41371	2.40576	2.34845	2.17794	1.86632	1.40062	1.18484	1.60494	1.24546
AT1G04870	Encodes a type I protein arginine methyltransferase based on the At1g04870.2 gene model. PRMT10 can catalyze the asymmetric dimethylation of arginine 3 on histone 4 and can also methylate myelin basic protein in vitro. Mutants lacking PRMT10 flower late due to defects in the autonomous pathway and they have elevated levels of FLC transcripts.	enzyme	Symbols: PRMT10, ATPRMT10 | PRMT10; [myelin basic protein]-arginine N-methyltransferase/ histone-arginine N-methyltransferase/ methyltransferase/ protein-arginine omega-N asymmetric methyltransferase/ protein-arginine omega-N monomethyltransferase | chr1:1373234-1375762 REVERSE	misc.O- methyl transferases	1537	13.6535	14.757	17.5736	13.6882	6.17788	7.5767	7.90505	9.15838	10.3542	5.79485	11.5544	8.32847	8.51416	5.9724	7.04734	7.85993	5.52254	5.99226	8.12891	5.73392	7.17188	6.16992	7.38333	7.06475	10.3796	10.584	10.8067	10.1537	14.6173	7.66637	11.5303	7.92564	5.0332	4.73647	7.89104	7.50814
AT1G04880	high mobility group (HMG1/2) family protein / ARID/BRIGHT DNA-binding domain-containing protein; FUNCTIONS IN: transcription factor activity; INVOLVED IN: regulation of transcription; LOCATED IN: intracellular, nucleus; EXPRESSED IN: 9 plant structures; EXPRESSED DURING: 7 growth stages; CONTAINS InterPro DOMAIN/s: High mobility group, superfamily (InterPro:IPR009071), High mobility group, HMG1/H…	regulation	high mobility group (HMG1/2) family protein / ARID/BRIGHT DNA-binding domain-containing protein | chr1:1375961-1379185 REVERSE	RNA.regulation of transcription.AT-rich interaction domain containing transcription factor family	1587	0.5257	0.237323	0.121571	0.180366	0.191976	0.19568	0.18085	0.188148	0.342162	0.0584612	0.0419115	0.094895	0.46738	0.348448	0.527051	0.641329	0	0.209764	0.0658812	0.103477	0.11625	0.0829935	0.0476714	0.150709	0	0	0	0	0.368077	0.162114	0.544732	0.242143	0	0.0303791	0.027005	0
AT1G04890	FUNCTIONS IN: molecular_function unknown; INVOLVED IN: biological_process unknown; LOCATED IN: cellular_component unknown; CONTAINS InterPro DOMAIN/s: Intermediate filament protein, conserved site (InterPro:IPR018039), Protein of unknown function DUF593 (InterPro:IPR007656); BEST Arabidopsis thaliana protein match is: unknown protein (TAIR:AT4G13630.1); Has 6609 Blast hits to 4661 proteins in 382…	function unknown	FUNCTIONS IN: molecular_function unknown; INVOLVED IN: biological_process unknown; LOCATED IN: cellular_component unknown; CONTAINS InterPro DOMAIN/s: Intermediate filament protein, conserved site (InterPro:IPR018039), Protein of unknown function DUF593 (InterPro:IPR007656); BEST Arabidopsis thaliana protein match is: unknown protein (TAIR:AT4G13630.1); Has 6609 Blast hits to 4661 proteins in 382…	0	2023	0.0317231	0.165489	0.15895	0.235822	0.200801	0.307013	0.401974	0.421709	0.309714	0.366892	0.345226	0.496287	0.445217	0.355355	0.454806	0.524983	0.407594	0.438814	0.335935	0.676463	0.182391	0.108511	0.0747944	0.236455	0.139575	0.25748	0.284757	0.129111	0.399806	0.20348	0.284887	0.284934	0.154333	0.262149	0.211849	0.228176
AT1G04900	unknown protein; FUNCTIONS IN: molecular_function unknown; INVOLVED IN: biological_process unknown; LOCATED IN: cellular_component unknown; EXPRESSED IN: 21 plant structures; EXPRESSED DURING: 13 growth stages; CONTAINS InterPro DOMAIN/s: Protein of unknown function DUF185 (InterPro:IPR003788); Has 159 Blast hits to 155 proteins in 81 species: Archae - 0; Bacteria - 35; Metazoa - 2; Fungi - 68; P…	function unknown	unknown protein | chr1:1383841-1387895 FORWARD	not assigned.unknown	1734	6.99494	6.99878	7.08385	4.5946	6.3838	6.98454	4.469	5.97772	6.86532	5.99258	6.69355	7.20857	5.28586	5.86791	5.90903	5.104	3.52449	9.34308	7.59731	4.41956	4.54837	4.4815	3.83944	2.6483	10.7473	14.8579	12.9564	13.745	14.3301	10.8014	9.14012	5.29661	4.50139	5.2549	8.79878	5.29453
AT1G04910	unknown protein; FUNCTIONS IN: molecular_function unknown; INVOLVED IN: biological_process unknown; LOCATED IN: Golgi apparatus; EXPRESSED IN: 22 plant structures; EXPRESSED DURING: 13 growth stages; CONTAINS InterPro DOMAIN/s: Protein of unknown function DUF246, plant (InterPro:IPR004348); BEST Arabidopsis thaliana protein match is: unknown protein (TAIR:AT1G22460.1); Has 440 Blast hits to 425 p…	function unknown	unknown protein | chr1:1387871-1391187 REVERSE	not assigned.no ontology	1903	16.828	13.7001	15.2751	11.0806	10.7265	12.3206	8.21966	9.21259	16.1549	16.2837	16.3925	14.9306	15.5629	13.8029	11.8674	13.2546	10.0168	12.6242	9.94438	11.2758	12.5303	11.2124	10.0184	8.99889	10.7944	13.0752	11.8058	10.5685	15.1353	15.2499	10.2717	9.93517	6.58085	7.06833	7.94983	6.52229
AT1G04920	Encodes a protein with putative sucrose-phosphate synthase activity.	sucrose	Symbols: ATSPS3F | ATSPS3F (sucrose phosphate synthase 3F); sucrose-phosphate synthase/ transferase, transferring glycosyl groups | chr1:1391502-1395864 REVERSE	major CHO metabolism.synthesis.sucrose.SPS	3469	3.79246	7.20184	11.1603	5.84474	1.49303	5.19214	8.23218	7.15644	3.21493	8.23742	9.42387	11.8951	2.68799	7.58783	12.6103	8.3554	5.38308	12.5232	7.30879	15.6218	7.32582	9.46666	7.32774	7.68061	2.27908	2.19455	5.65989	3.8776	4.04132	6.24462	6.67313	10.0584	13.1703	23.126	17.679	16.3521
AT1G04930	hydroxyproline-rich glycoprotein family protein; LOCATED IN: chloroplast; EXPRESSED IN: 14 plant structures; EXPRESSED DURING: 4 anthesis, F mature embryo stage, petal differentiation and expansion stage, D bilateral stage, E expanded cotyledon stage; BEST Arabidopsis thaliana protein match is: proline-rich family protein (TAIR:AT2G32840.1); Has 1563 Blast hits to 1268 proteins in 183 species: Ar…	function unknown	hydroxyproline-rich glycoprotein family protein | chr1:1396293-1399053 REVERSE	not assigned.no ontology.hydroxyproline rich proteins	1317	1.41313	0.92148	0.439483	0.47091	0	0	0	0	0	0	0	0	0	0	0	0	0	0	0	0.0415637	0	0	0	0	0	0	0	0	0.136473	0.0390699	0.0729342	0.175071	0	0	0	0
AT1G04940	Tic20 is believed to function as a component of the protein-conducting channel at the inner envelope membrane. Genes AT1G04940 and AT1G04945 were switched for the TAIR7 genome release to give consistency with MIPs annotation.	chloroplast process	Symbols: TIC20 | TIC20 (TRANSLOCON AT THE INNER ENVELOPE MEMBRANE OF CHLOROPLASTS 20) | chr1:1399182-1400770 FORWARD	0	1138	34.2308	24.2335	24.8089	24.9015	37.3023	41.4331	31.7358	61.3974	45.1836	25.2734	28.4348	35.069	44.6007	38.6799	30.723	32.7027	50.2085	29.2527	42.9514	64.985	26.9518	31.8667	28.3206	34.7623	39.017	35.4203	27.6305	23.9273	34.3913	28.8926	29.1624	37.8878	21.1559	24.4871	27.7177	29.7908
AT1G04945	FUNCTIONS IN: molecular_function unknown; INVOLVED IN: biological_process unknown; LOCATED IN: cellular_component unknown; EXPRESSED IN: 14 plant structures; EXPRESSED DURING: 6 growth stages; CONTAINS InterPro DOMAIN/s: Zinc finger, HIT-type (InterPro:IPR007529); Has 296 Blast hits to 294 proteins in 138 species: Archae - 0; Bacteria - 0; Metazoa - 111; Fungi - 94; Plants - 29; Viruses - 0; Othe…	function unknown	FUNCTIONS IN: molecular_function unknown; INVOLVED IN: biological_process unknown; LOCATED IN: cellular_component unknown; EXPRESSED IN: 14 plant structures; EXPRESSED DURING: 6 growth stages; CONTAINS InterPro DOMAIN/s: Zinc finger, HIT-type (InterPro:IPR007529); Has 296 Blast hits to 294 proteins in 138 species: Archae - 0; Bacteria - 0; Metazoa - 111; Fungi - 94; Plants - 29; Viruses - 0; Othe…	not assigned.no ontology	1626	1.53927	1.59568	1.2261	1.29096	0.968083	0.9231	0.9414	1.10181	1.56702	0.884414	1.94305	0.710078	1.98759	1.59842	1.46607	0.816452	1.01422	1.50137	1.57537	0.908957	1.41827	0.810028	1.1632	0.500119	0.564375	0.887112	1.29904	1.00397	1.13302	1.01265	1.24055	0.307236	1.00275	1.48252	3.00473	0.883204
AT1G04950	Encodes one of two Arabidopsis proteins with significant similarity to the histone fold TBP-associated factor TAF6. Mutants are embryo lethal and transmission of the mutant allele through the male gametophyte is significantly reduced. This is due to reduced pollen tube growth of the mutant.	regulation	Symbols: TAFII59, TAF6, ATTAF6 | TAF6 (TBP-ASSOCIATED FACTOR 6); DNA binding / RNA polymerase II transcription factor/ transcription initiation factor | chr1:1403085-1407468 REVERSE	RNA.regulation of transcription.putative transcription regulator	2192	8.81246	7.25466	6.71862	4.37458	5.67541	6.06825	6.04483	6.09091	6.11687	5.39653	6.93355	6.11462	6.64677	6.48347	6.58231	6.48029	4.0936	6.70751	5.91452	5.64375	5.99671	4.54658	5.15983	5.76114	4.95936	6.1418	6.65767	5.89827	10.2495	7.91074	7.66857	5.62747	5.49164	5.91648	9.16968	5.87296
AT1G04960	FUNCTIONS IN: molecular_function unknown; INVOLVED IN: biological_process unknown; LOCATED IN: endomembrane system; EXPRESSED IN: 22 plant structures; EXPRESSED DURING: 13 growth stages; CONTAINS InterPro DOMAIN/s: Protein of unknown function DUF1664 (InterPro:IPR012458); BEST Arabidopsis thaliana protein match is: bZIP family transcription factor (TAIR:AT1G27000.1); Has 95 Blast hits to 94 prote…	function unknown	FUNCTIONS IN: molecular_function unknown; INVOLVED IN: biological_process unknown; LOCATED IN: endomembrane system; EXPRESSED IN: 22 plant structures; EXPRESSED DURING: 13 growth stages; CONTAINS InterPro DOMAIN/s: Protein of unknown function DUF1664 (InterPro:IPR012458); BEST Arabidopsis thaliana protein match is: bZIP family transcription factor (TAIR:AT1G27000.1); Has 95 Blast hits to 94 prote…	not assigned.unknown	1369	5.57846	5.10489	5.59022	5.78476	3.93164	6.12467	3.42427	5.51504	4.11903	5.42165	6.24323	4.8036	5.88246	4.3625	3.94081	4.84862	3.8973	6.32233	5.38423	5.11807	4.98617	5.45186	5.0289	4.96169	4.74383	6.43896	4.76897	6.58227	6.43317	6.57752	5.01672	5.13685	4.68793	4.4373	4.7271	4.53321
AT1G04970	lipid-binding serum glycoprotein family protein; FUNCTIONS IN: lipid binding; INVOLVED IN: biological_process unknown; LOCATED IN: plasma membrane, vacuole; EXPRESSED IN: 25 plant structures; EXPRESSED DURING: 15 growth stages; CONTAINS InterPro DOMAIN/s: Bactericidal permeability-increasing protein, alpha/beta domain (InterPro:IPR017943), Lipid-binding serum glycoprotein, N-terminal (InterPro:IP…	function unknown	lipid-binding serum glycoprotein family protein | chr1:1411170-1413627 FORWARD	not assigned.no ontology	1709	0.413068	0.734603	0.714985	0.390811	0.415966	1.09026	0.19593	0.299514	0.268853	0.841461	0.252977	0.381856	0.27901	0.711861	0.36707	0.46608	0.87982	1.26613	0.611781	0.736692	0.701682	0.488103	0.575488	0.36387	0.454355	0.750248	0.533704	0.382083	0.0525848	0.150541	0.252922	0.179886	0.34508	0.451367	0.351081	0.330122
AT1G04980	Encodes a protein disulfide isomerase-like (PDIL) protein, a member of a multigene family within the thioredoxin (TRX) superfamily. Transcript levels for this gene are up-regulated in response to three different chemical inducers of ER stress (dithiothreitol, beta-mercaptoethanol, and tunicamycin). AtIRE1-2 does not appear to be required for this response, but the atbzip60 mutant has a diminished…	redox	Symbols: ATPDIL2-2, ATPDI10, PDI10 | ATPDIL2-2 (PDI-LIKE 2-2); protein disulfide isomerase | chr1:1413644-1416144 REVERSE	redox.thioredoxin	1593	38.1107	51.9355	50.06	31.4751	30.9829	51.6598	27.9562	30.7668	38.8857	45.2533	79.3319	21.7751	70.3418	61.1653	33.998	31.3345	20.2784	98.148	51.4235	17.6279	23.6546	37.2891	50.1276	15.1042	49.5417	181.4	85.0715	75.6276	45.0184	46.2546	47.2734	26.5837	14.0679	33.8661	45.8164	20.5413
AT1G04985	unknown protein; FUNCTIONS IN: molecular_function unknown; INVOLVED IN: biological_process unknown; LOCATED IN: cellular_component unknown; EXPRESSED IN: 24 plant structures; EXPRESSED DURING: 15 growth stages; Has 16 Blast hits to 16 proteins in 6 species: Archae - 0; Bacteria - 0; Metazoa - 0; Fungi - 0; Plants - 16; Viruses - 0; Other Eukaryotes - 0 (source: NCBI BLink).	function unknown	unknown protein | chr1:1416343-1418482 REVERSE	not assigned.unknown	993	1.87422	3.03429	2.46105	1.34521	1.32952	1.25093	1.01161	1.58939	6.18348	8.82932	9.00913	6.8247	8.42998	6.23711	9.18135	8.51166	1.90498	2.68194	2.10581	2.03963	2.69394	2.74121	2.97133	1.83054	6.469	6.73851	8.94358	8.28555	2.89603	4.87087	3.04704	2.01235	1.50222	1.55365	1.51057	1.49786
AT1G04990	zinc finger (CCCH-type) family protein; FUNCTIONS IN: zinc ion binding, nucleic acid binding; INVOLVED IN: biological_process unknown; LOCATED IN: cellular_component unknown; EXPRESSED IN: 24 plant structures; EXPRESSED DURING: 15 growth stages; CONTAINS InterPro DOMAIN/s: Zinc finger, CCCH-type (InterPro:IPR000571); BEST Arabidopsis thaliana protein match is: ZFN2 (ZINC FINGER NUCLEASE 2); DNA b…	regulation	zinc finger (CCCH-type) family protein | chr1:1419141-1421639 REVERSE	RNA.regulation of transcription.C2H2 zinc finger family	1838	2.12988	2.0036	2.72919	1.58331	3.14942	5.12504	4.21613	3.43475	1.68171	2.49864	3.6007	2.45808	2.42132	2.73786	3.91365	2.81689	1.71531	4.79963	3.92502	3.03777	2.33371	2.65141	2.90187	2.99293	2.34277	4.79594	4.38786	3.55267	4.79163	3.80734	3.94565	2.15348	2.43477	2.07221	3.87065	1.89752
AT1G05000	tyrosine specific protein phosphatase family protein; FUNCTIONS IN: phosphatase activity, protein tyrosine phosphatase activity, phosphoprotein phosphatase activity; INVOLVED IN: dephosphorylation; LOCATED IN: cellular_component unknown; EXPRESSED IN: 12 plant structures; EXPRESSED DURING: 8 growth stages; CONTAINS InterPro DOMAIN/s: Protein-tyrosine phosphatase, active site (InterPro:IPR016130),…	regulation	tyrosine specific protein phosphatase family protein | chr1:1425601-1428782 FORWARD	protein.postranslational modification	1104	1.9183	2.99455	2.33011	2.89525	2.66766	3.28171	1.25653	7.26386	1.62691	1.68076	2.44003	1.546	3.50326	5.81037	11.3645	3.12648	5.36	5.72917	3.07789	3.56996	2.46486	3.937	2.98095	2.42641	2.30186	2.54054	5.131	2.54331	28.0429	20.3676	31.1481	14.2017	20.4562	26.5513	17.9347	19.6979
AT1G05010	Encodes 1-aminocyclopropane-1-carboxylate oxidase	hormone metabolism	Symbols: EFE, ACO4, EAT1 | EFE (ETHYLENE-FORMING ENZYME); 1-aminocyclopropane-1-carboxylate oxidase | chr1:1431190-1432858 REVERSE	hormone metabolism.ethylene.synthesis-degradation.1-aminocyclopropane-1-carboxylate oxidase	1364	177.236	73.7861	177.421	139.588	123.705	221.676	197.126	179.474	137.927	121.244	286.974	100.509	174.945	123.206	112.035	100.832	166.847	554.744	410.165	148.607	199.502	226.856	221.667	131.862	318.122	317.988	365.565	385.708	179.603	160.325	116.582	166.954	118.951	135.162	171.365	88.2516
AT1G05020	epsin N-terminal homology (ENTH) domain-containing protein / clathrin assembly protein-related; FUNCTIONS IN: phospholipid binding, clathrin binding, binding, phosphatidylinositol binding; INVOLVED IN: clathrin coat assembly; LOCATED IN: clathrin coat; EXPRESSED IN: 11 plant structures; EXPRESSED DURING: L mature pollen stage, M germinated pollen stage, 4 anthesis, petal differentiation and expan…	function unknown	epsin N-terminal homology (ENTH) domain-containing protein / clathrin assembly protein-related | chr1:1435254-1437667 REVERSE	not assigned.no ontology.epsin N-terminal homology (ENTH) domain-containing protein	2414	0	0	0	0.0395251	0	0	0	0	0.0519098	0	0	0.0207951	0.0438946	0	0.0173246	0.0366626	0	0.0229836	0.0216556	0	0	0.0363741	0	0	0.029242	0.0829907	0.0596586	0.108199	0	0	0	0	0	0	0	0
AT1G05030	hexose transporter, putative; FUNCTIONS IN: carbohydrate transmembrane transporter activity, sugar:hydrogen symporter activity; INVOLVED IN: transport, transmembrane transport; LOCATED IN: mitochondrion, integral to membrane, membrane; EXPRESSED IN: 22 plant structures; EXPRESSED DURING: 13 growth stages; CONTAINS InterPro DOMAIN/s: Sugar transporter, conserved site (InterPro:IPR005829), Sugar/in…	transport	hexose transporter, putative | chr1:1438152-1441417 REVERSE	transport.sugars	1779	23.4481	20.9357	24.5821	24.7786	16.4692	12.772	15.461	17.4316	11.411	11.8124	10.0574	15.1529	7.41553	9.32524	12.0598	9.99954	12.3508	11.7889	14.0756	18.4311	9.98145	11.9445	12.7367	23.42	5.91229	6.08113	6.39531	5.54244	15.4073	17.1806	14.9292	14.9047	12.7336	10.3523	12.4789	10.6672
AT1G05040	unknown protein; FUNCTIONS IN: molecular_function unknown; INVOLVED IN: biological_process unknown; LOCATED IN: cellular_component unknown; EXPRESSED IN: leaf whorl, flower; EXPRESSED DURING: 4 anthesis; Has 8 Blast hits to 8 proteins in 2 species: Archae - 0; Bacteria - 0; Metazoa - 0; Fungi - 0; Plants - 8; Viruses - 0; Other Eukaryotes - 0 (source: NCBI BLink).	function unknown	unknown protein | chr1:1447369-1448448 REVERSE	not assigned.unknown	814	0	0	0	0	0	0	0	0	0	0	0	0	0	0	0	0	0	0	0	0	0	0	0	0	0	0	0	0	0	0	0	0	0	0	0	0
AT1G05055	Member of transcription factor TFIIH complex. Involved in transcription and DNA repair and interacts with AtXPD.	cellular process	Symbols: ATGTF2H2, GTF2H2 | GTF2H2 (GENERAL TRANSCRIPTION FACTOR IIH 2); general RNA polymerase II transcription factor | chr1:1448718-1450887 REVERSE	RNA.regulation of transcription.unclassified	1496	14.757	13.8747	14.4442	12.0543	9.77535	9.34121	6.52294	8.89614	14.1281	11.2251	14.6943	9.16072	11.7578	10.6088	10.3435	9.61351	9.69424	10.8295	12.9993	8.489	11.0681	10.9172	9.17867	7.13047	10.3809	17.1414	15.5953	12.047	10.4225	8.77074	9.40639	5.62551	7.72193	7.70225	8.90944	9.08527
AT1G05060	unknown protein; FUNCTIONS IN: molecular_function unknown; LOCATED IN: cellular_component unknown; EXPRESSED IN: 23 plant structures; EXPRESSED DURING: 15 growth stages; Has 15 Blast hits to 15 proteins in 6 species: Archae - 0; Bacteria - 0; Metazoa - 0; Fungi - 0; Plants - 15; Viruses - 0; Other Eukaryotes - 0 (source: NCBI BLink).	function unknown	unknown protein | chr1:1451030-1452872 REVERSE	not assigned.unknown	1001	4.9366	4.05519	3.40508	2.81189	5.6814	5.37738	2.67608	2.85509	3.88073	7.5075	4.45195	3.7612	4.12837	4.97191	4.38687	2.87349	4.74861	4.32331	4.54353	3.28108	3.91646	2.67544	2.22958	2.29378	4.72483	6.12427	3.2611	5.80572	9.83066	9.66388	4.89388	3.80058	8.62936	11.3666	9.20505	6.04605
AT1G05065	Member of a large family of putative ligands homologous to the Clavata3 gene. Consists of a single exon.	regulation	Symbols: CLE20 | CLE20 (CLAVATA3/ESR-RELATED 20); protein binding / receptor binding | chr1:1454969-1455220 REVERSE	0	252	0	0	0	0	0	0	0	0	0	0	0	0	0	0	0	0	0	0	0	0	0	0	0	0	0	0	0	0	0	0	0	0	0	0	0	0
AT1G05070	unknown protein; FUNCTIONS IN: molecular_function unknown; INVOLVED IN: biological_process unknown; LOCATED IN: Golgi apparatus; EXPRESSED IN: 22 plant structures; EXPRESSED DURING: 13 growth stages; CONTAINS InterPro DOMAIN/s: Protein of unknown function DUF1068 (InterPro:IPR010471); BEST Arabidopsis thaliana protein match is: unknown protein (TAIR:AT2G32580.1); Has 55 Blast hits to 55 proteins …	function unknown	unknown protein | chr1:1457063-1458744 REVERSE	not assigned.unknown	877	28.612	35.7878	37.1786	30.6803	50.4301	60.0785	30.8172	45.8173	27.1958	29.1452	30.3368	21.8657	33.2263	26.8612	18.2164	26.6418	18.6935	21.4465	20.6246	18.8498	15.3039	17.2711	13.9749	12.3814	26.24	33.6717	28.4638	24.645	26.3352	27.2236	22.5076	15.5991	22.5865	21.9893	23.1633	23.2175
AT1G05080	F-box family protein; FUNCTIONS IN: molecular_function unknown; CONTAINS InterPro DOMAIN/s: FBD (InterPro:IPR013596), Cyclin-like F-box (InterPro:IPR001810), FBD-like (InterPro:IPR006566), Leucine-rich repeat 2 (InterPro:IPR013101); BEST Arabidopsis thaliana protein match is: F-box family protein (TAIR:AT1G22000.1); Has 1180 Blast hits to 1150 proteins in 9 species: Archae - 0; Bacteria - 2; Meta…	function unknown	F-box family protein | chr1:1459091-1460579 FORWARD	0	1320	0	0	0	0	0	0	0	0	0	0	0	0	0	0	0	0	0	0	0	0	0	0	0	0	0	0	0	0	0	0	0	0	0	0	0	0
AT1G05085	unknown protein; FUNCTIONS IN: molecular_function unknown; INVOLVED IN: biological_process unknown; LOCATED IN: cellular_component unknown; Has 1 Blast hits to 1 proteins in 1 species: Archae - 0; Bacteria - 0; Metazoa - 0; Fungi - 0; Plants - 1; Viruses - 0; Other Eukaryotes - 0 (source: NCBI BLink).	function unknown	unknown protein | chr1:1460988-1461670 FORWARD	0	375	0	0.111594	0	0	0	0	0.12756	0	0	0	0	0	0	0	0.111524	0	0	0	0.139405	0.145972	0	0	0	0.12756	0	0	0	0	0	0	0.128072	0.20495	0	0	0	0.13677
AT1G05090	dentin sialophosphoprotein-related; FUNCTIONS IN: molecular_function unknown; INVOLVED IN: biological_process unknown; LOCATED IN: cellular_component unknown; EXPRESSED IN: male gametophyte; EXPRESSED DURING: L mature pollen stage; BEST Arabidopsis thaliana protein match is: dentin sialophosphoprotein-related (TAIR:AT4G20720.1); Has 3317 Blast hits to 1175 proteins in 175 species: Archae - 2; Bac…	function unknown	dentin sialophosphoprotein-related | chr1:1463202-1465622 FORWARD	not assigned.no ontology	2121	0.605146	0.611638	0.667064	0.51733	0.0478808	0	0.045106	0.0402224	0.196936	0.218713	0.188157	0.142007	0.29975	0.182504	0.118307	0.312954	0.274419	0.39238	0.221825	0.206466	0.391418	0.227694	0.338858	0.112765	0.399379	0.264475	0.2716	0.400223	0.444888	0.339637	0.384942	0.217415	0.098135	0	0.141442	0.0241815
AT1G05100	member of MEKK subfamily	regulation	Symbols: MAPKKK18 | MAPKKK18; ATP binding / kinase/ protein kinase/ protein serine/threonine kinase | chr1:1469610-1470881 FORWARD	signalling.MAP kinases	1272	0	0	0	0	0	0	0	0.0335345	0	0	0	0	0	0	0.0328785	0	0.0381318	0	0.041098	0.0430341	0.0362595	0	0.0297384	0	0	0	0	0	0	0	0.0377572	0	0	0	0	0
AT1G05120	SNF2 domain-containing protein / helicase domain-containing protein / RING finger domain-containing protein; FUNCTIONS IN: in 6 functions; EXPRESSED IN: 24 plant structures; EXPRESSED DURING: 15 growth stages; CONTAINS InterPro DOMAIN/s: Zinc finger, RING-type, conserved site (InterPro:IPR017907), Zinc finger, RING-type (InterPro:IPR001841), Zinc finger, RING/FYVE/PHD-type (InterPro:IPR013083), D…	regulation	SNF2 domain-containing protein / helicase domain-containing protein / RING finger domain-containing protein | chr1:1471406-1476078 REVERSE	RNA.regulation of transcription.Chromatin Remodeling Factors	2731	5.24028	6.80354	4.63906	4.00032	0.557791	1.17501	0.875776	0.843433	3.38015	4.77309	2.67905	2.68368	3.89936	3.62448	3.88966	3.32171	0.994582	1.544	1.09109	0.901967	2.44881	2.73292	1.82834	1.97925	2.68817	4.1227	5.30853	3.3713	1.87567	1.99716	2.07514	1.09754	2.4643	2.87751	5.35124	2.62924
AT1G05136	unknown protein; Has 0 Blast hits to 0 proteins in 0 species (source: NCBI BLink).	function unknown	unknown protein | chr1:1478923-1479063 FORWARD	0	141	0	0	0	0	0	0	0	0	0	0	0	0	0	0	0	0	0	0	0	0	0	0	0	0	0	0	0	0	0	0	0	0	0	0	0	0
AT1G05140	membrane-associated zinc metalloprotease, putative; FUNCTIONS IN: protein binding, metalloendopeptidase activity; INVOLVED IN: proteolysis; LOCATED IN: chloroplast, plastid; EXPRESSED IN: 22 plant structures; EXPRESSED DURING: 13 growth stages; CONTAINS InterPro DOMAIN/s: Peptidase M50 (InterPro:IPR008915), PDZ/DHR/GLGF (InterPro:IPR001478), Peptidase M50, putative membrane-associated zinc metall…	protein degradation	membrane-associated zinc metalloprotease, putative | chr1:1482548-1484056 FORWARD	protein.degradation.metalloprotease	1509	33.1724	27.5381	32.5604	41.4471	22.2762	22.5345	33.57	44.6628	40.6351	42.9152	43.3506	59.6804	31.5638	32.1751	21.562	41.9937	30.4715	41.3637	31.6293	48.3549	39.7952	46.1729	32.9892	53.5725	33.4474	35.8992	22.4279	40.9789	22.0351	25.6423	28.3262	39.6505	39.2196	41.9176	39.0797	43.9814
AT1G05150	calcium-binding EF hand family protein; FUNCTIONS IN: binding, zinc ion binding, calcium ion binding; INVOLVED IN: biological_process unknown; LOCATED IN: plasma membrane; EXPRESSED IN: 24 plant structures; EXPRESSED DURING: 13 growth stages; CONTAINS InterPro DOMAIN/s: Tetratricopeptide TPR-1 (InterPro:IPR001440), Tetratricopeptide-like helical (InterPro:IPR011990), EF hand (InterPro:IPR018248),…	regulation	calcium-binding EF hand family protein | chr1:1484067-1486960 REVERSE	signalling.calcium	2894	26.8323	31.3642	18.0889	19.1388	21.248	21.9262	15.2728	18.3358	26.8604	28.5483	16.6054	22.3937	15.3231	15.6304	17.8616	18.5937	25.0731	18.5389	14.4691	21.7331	16.0009	16.4145	13.0186	15.2067	15.8792	14.8559	13.5689	14.6661	25.0132	22.7049	18.5537	18.019	7.85156	8.6461	9.50732	8.87898
AT1G05160	Encodes an ent-kaurenoic acid hydroxylase, a member of the CYP88A cytochrome p450 family.	hormone metabolism	Symbols: CYP88A3, ATKAO1, KAO1 | CYP88A3 (CYTOCHROME P450 88 A3); ent-kaurenoate oxidase/ oxygen binding | chr1:1487378-1490947 REVERSE	hormone metabolism.gibberelin.synthesis-degradation.ent-kaurenoic acid hydroxylase/oxygenase	2078	68.4995	80.0709	97.0236	54.4565	0.904124	0.597774	0.460394	3.71545	0.221112	0.602744	0.464122	0.99046	0.71389	2.71437	3.72328	1.08606	0.793611	0.3204	0.578616	1.10638	0.221954	0.169022	0.182037	0.0460394	0.917198	1.98604	1.52471	1.63402	40.8036	35.8056	29.052	31.0125	15.4088	16.2407	12.2095	11.1315
AT1G05170	galactosyltransferase family protein; FUNCTIONS IN: transferase activity, transferring hexosyl groups, transferase activity, transferring glycosyl groups; INVOLVED IN: protein amino acid glycosylation; LOCATED IN: membrane; EXPRESSED IN: 14 plant structures; EXPRESSED DURING: 4 anthesis, C globular stage, 4 leaf senescence stage, petal differentiation and expansion stage, E expanded cotyledon sta…	minor sugar metabolism	galactosyltransferase family protein | chr1:1491164-1494248 REVERSE	protein.glycosylation	1881	21.426	21.8695	31.0443	17.0943	22.8377	32.4411	21.4125	17.4615	23.7385	23.4534	42.592	21.5636	25.1243	26.3705	36.1741	24.9136	21.0672	32.0625	28.3478	18.1883	22.9262	20.2362	21.4173	16.8605	24.6184	41.2182	39.6599	32.2845	22.5744	25.3856	35.414	21.3694	15.5656	20.6072	22.5335	16.7964
AT1G05180	Encodes a subunit of the RUB1 activating enzyme that regulates the protein degradation activity of Skp1-Cullin-Fbox complexes, primarily, but not exclusively, affecting auxin responses. Acts alongside AS1 to exclude BP expression from leaves.	hormone signalling	Symbols: AXR1 | AXR1 (AUXIN RESISTANT 1); small protein activating enzyme | chr1:1498114-1501824 REVERSE	hormone metabolism.auxin.signal transduction	1915	18.0966	18.3126	19.3437	13.1785	20.7883	35.8112	24.1298	25.6603	18.453	20.5904	23.6357	18.14	19.2834	19.9249	16.6412	17.2847	15.2476	17.963	16.8432	16.1788	14.9325	14.1454	13.9655	12.4396	12.9016	18.8936	14.6899	17.7992	30.1748	26.8157	20.3144	18.6421	11.6843	14.1991	18.038	15.534
AT1G05190	embryo defective 2394 (emb2394); FUNCTIONS IN: structural constituent of ribosome; INVOLVED IN: embryonic development ending in seed dormancy, translation; LOCATED IN: chloroplast stroma, chloroplast, large ribosomal subunit, membrane, chloroplast envelope; EXPRESSED IN: 24 plant structures; EXPRESSED DURING: 13 growth stages; CONTAINS InterPro DOMAIN/s: Ribosomal protein L6 (InterPro:IPR000702),…	protein synthesis	Symbols: emb2394 | emb2394 (embryo defective 2394); structural constituent of ribosome | chr1:1502344-1503830 REVERSE	protein.synthesis.ribosomal protein.prokaryotic.chloroplast.50S subunit.L6	935	247.849	282.775	283.587	311.957	304.285	406.53	277.391	472.088	359.312	275.803	231.908	387.529	310.689	219.48	226.91	273.083	352.546	313.372	330.378	399.041	201.211	228.909	230.119	280.205	264.921	220.138	157.057	152.525	167.048	184.027	196.732	261.845	157.24	212.234	117.845	291.606
AT1G05200	member of Putative ligand-gated ion channel subunit family	transport	Symbols: ATGLR3.4, GLR3.4, GLUR3 | ATGLR3.4; intracellular ligand-gated ion channel | chr1:1505317-1509152 FORWARD	signalling.in sugar and nutrient physiology	3257	13.2214	9.00687	11.9855	5.39027	8.46552	13.8729	10.0605	9.36412	6.75862	8.33207	8.27079	7.76804	6.53923	8.04777	9.87434	7.59494	6.0462	10.8171	6.74124	11.2101	9.2754	7.14427	7.45628	6.94685	6.5237	7.87334	8.46025	7.3979	9.90556	10.2215	8.80326	5.71053	5.78356	7.65287	8.01348	4.73994
AT1G05205	unknown protein; FUNCTIONS IN: molecular_function unknown; INVOLVED IN: biological_process unknown; LOCATED IN: cellular_component unknown; EXPRESSED IN: 22 plant structures; EXPRESSED DURING: 13 growth stages; Has 19 Blast hits to 19 proteins in 8 species: Archae - 0; Bacteria - 0; Metazoa - 0; Fungi - 0; Plants - 19; Viruses - 0; Other Eukaryotes - 0 (source: NCBI BLink).	function unknown	unknown protein | chr1:1509103-1510281 REVERSE	not assigned.unknown	557	8.41083	19.0081	13.5088	13.7896	28.2604	36.3323	17.3477	29.1775	17.173	16.74	15.7029	12.6175	28.8208	29.2875	18.9961	17.4782	15.7615	25.9981	18.9585	13.0706	15.1532	15.2125	12.3601	11.9373	11.1525	23.0912	15.0824	14.6539	29.9289	21.0624	20.9526	14.1432	11.6466	12.8968	14.2344	8.74766
AT1G05210	FUNCTIONS IN: molecular_function unknown; INVOLVED IN: biological_process unknown; LOCATED IN: endomembrane system; EXPRESSED IN: 17 plant structures; EXPRESSED DURING: 11 growth stages; CONTAINS InterPro DOMAIN/s: Transmembrane protein 97, predicted (InterPro:IPR016964); BEST Arabidopsis thaliana protein match is: unknown protein (TAIR:AT2G32380.1); Has 101 Blast hits to 101 proteins in 32 speci…	function unknown	FUNCTIONS IN: molecular_function unknown; INVOLVED IN: biological_process unknown; LOCATED IN: endomembrane system; EXPRESSED IN: 17 plant structures; EXPRESSED DURING: 11 growth stages; CONTAINS InterPro DOMAIN/s: Transmembrane protein 97, predicted (InterPro:IPR016964); BEST Arabidopsis thaliana protein match is: unknown protein (TAIR:AT2G32380.1); Has 101 Blast hits to 101 proteins in 32 speci…	not assigned.unknown	770	2.00028	2.11957	0.835208	0.991311	3.09941	1.00826	0.248493	0.830958	2.16987	1.38564	0.863812	1.04311	5.5045	4.23717	2.06392	2.87349	2.58266	2.01755	2.17254	1.56398	0.778685	1.19737	0.540389	0.559109	3.57535	6.19231	3.9277	2.45928	0.583555	0.467773	0.374238	0.29944	0.540635	0.0626125	0.222634	0.466263
AT1G05230	Encodes a homeobox-leucine zipper family protein belonging to the HD-ZIP IV family. Mutants have trichomes that appear glass-like under a dissecting microscope as compared to the wild-type trichomes. The mutations do not affect trichome growth or branch number.	regulation	Symbols: HDG2 | HDG2 (HOMEODOMAIN GLABROUS 2); DNA binding / transcription factor | chr1:1512901-1517248 REVERSE	RNA.regulation of transcription.HB,Homeobox transcription factor family	2679	8.8634	7.82598	7.80182	5.19985	5.19337	3.70937	5.19595	6.01863	7.35926	4.24236	5.40003	7.62642	7.23814	5.90348	5.1828	7.48265	4.96081	4.65979	4.70276	5.47598	7.83335	6.21106	4.02418	5.69591	6.13943	5.54879	4.24683	5.33791	10.6338	9.33451	9.35804	8.5348	3.0042	3.11333	3.50343	3.80982
AT1G05240	peroxidase, putative; FUNCTIONS IN: electron carrier activity, peroxidase activity, heme binding; INVOLVED IN: response to oxidative stress; LOCATED IN: plant-type cell wall; CONTAINS InterPro DOMAIN/s: Haem peroxidase (InterPro:IPR010255), Plant peroxidase (InterPro:IPR000823), Haem peroxidase, plant/fungal/bacterial (InterPro:IPR002016); BEST Arabidopsis thaliana protein match is: peroxidase, p…	enzyme	peroxidase, putative | chr1:1521137-1522681 FORWARD	misc.peroxidases	1277	0.0502551	0.0327705	0.050361	0.0373585	0.715737	0.810607	0.486964	0.434241	0.0981285	0.072653	0.0260429	0.157242	0	0.0433036	0.0982494	0.24257	0	0	0	0	0.0361175	0	0.0592439	0.0749176	0.0552782	0.0313766	0.0375922	0.102268	0.140748	0.443231	0.300875	0.210647	0.190161	0.188769	0.0671214	0.401636
AT1G05270	TraB family protein; FUNCTIONS IN: molecular_function unknown; INVOLVED IN: biological_process unknown; LOCATED IN: cellular_component unknown; EXPRESSED IN: 22 plant structures; EXPRESSED DURING: 13 growth stages; CONTAINS InterPro DOMAIN/s: Pheromone shutdown-related, TraB (InterPro:IPR002816); BEST Arabidopsis thaliana protein match is: unknown protein (TAIR:AT2G32340.1); Has 515 Blast hits to…	cellular process	TraB family protein | chr1:1531641-1534410 REVERSE	RNA.regulation of transcription.bZIP transcription factor family	1386	13.0111	10.2959	12.1105	9.63775	12.2731	11.3896	8.93884	11.3564	14.7672	14.9944	16.7963	13.7632	21.2535	27.0908	19.6133	21.0084	8.3989	12.2094	10.0329	9.20222	13.444	12.2588	11.9268	9.49105	15.4321	18.762	16.1057	14.2751	15.4318	14.7386	17.1179	13.8907	10.5123	10.2963	12.0284	9.51029
AT1G05280	fringe-related protein; FUNCTIONS IN: transferase activity, transferring glycosyl groups; INVOLVED IN: biological_process unknown; LOCATED IN: cellular_component unknown; EXPRESSED IN: root; CONTAINS InterPro DOMAIN/s: Protein of unknown function DUF604 (InterPro:IPR006740); BEST Arabidopsis thaliana protein match is: fringe-related protein (TAIR:AT4G15240.1); Has 314 Blast hits to 310 proteins i…	minor sugar metabolism	fringe-related protein | chr1:1535444-1537525 REVERSE	not assigned.no ontology	1497	0	0	0	0	0.542712	0.414888	0.287585	0.256448	0	0	0.0222156	0	0.0353913	0.0369397	0	0	0.0648011	0	0.0698419	0.0365661	0.0616194	0.0293277	0.0252687	0.0319538	0	0.0535309	0.0320677	0.130858	0.0900476	0	0.0320823	0	0.092694	0	0.0572572	0
AT1G05290	transcription factor; FUNCTIONS IN: transcription factor activity; INVOLVED IN: regulation of transcription; EXPRESSED IN: sperm cell, flower; EXPRESSED DURING: 4 anthesis; CONTAINS InterPro DOMAIN/s: CCT domain (InterPro:IPR010402); BEST Arabidopsis thaliana protein match is: zinc finger (B-box type) family protein (TAIR:AT3G21880.1); Has 837 Blast hits to 829 proteins in 61 species: Archae - 0;…	regulation	transcription factor | chr1:1539152-1540562 REVERSE	RNA.regulation of transcription.C2C2(Zn) CO-like, Constans-like zinc finger family	1126	0	0	0	0	0	0	0	0	0.037096	0	0	0	0	0	0	0	0	0	0	0	0	0	0	0	0	0	0	0	0	0	0	0	0	0	0.0380613	0
AT1G05291	unknown protein; FUNCTIONS IN: molecular_function unknown; INVOLVED IN: biological_process unknown; LOCATED IN: endomembrane system; CONTAINS InterPro DOMAIN/s: Protein of unknown function DUF1218 (InterPro:IPR009606); BEST Arabidopsis thaliana protein match is: unknown protein (TAIR:AT2G32280.1); Has 35 Blast hits to 35 proteins in 7 species: Archae - 0; Bacteria - 0; Metazoa - 0; Fungi - 0; Pla…	function unknown	unknown protein | chr1:1541348-1542432 REVERSE	0	724	0	0	0	0	0	0	0	0	0	0	0	0	0.292712	0	0.0577645	0.122242	0	0	0	0	0	0	0	0	0	0.110685	0.0663056	0.0901906	0	0	0	0	0	0	0.118389	0
AT1G05300	member of Fe(II) transporter isolog family	transport	Symbols: ZIP5 | ZIP5; cation transmembrane transporter/ metal ion transmembrane transporter | chr1:1545106-1547849 REVERSE	transport.metal	1375	17.4558	10.8044	29.7	10.0618	14.587	11.7065	8.62767	5.3979	7.92871	20.9172	12.045	5.95091	23.5427	34.7477	16.2419	6.46879	17.7435	11.6614	25.5871	10.2711	9.25796	10.6007	9.24361	5.14877	19.7653	37.0082	22.9029	30.3458	13.9866	22.4531	13.6921	4.3319	15.5162	8.16967	38.0258	9.02685
AT1G05310	pectinesterase family protein; FUNCTIONS IN: pectinesterase activity; INVOLVED IN: cell wall modification; LOCATED IN: endomembrane system, cell wall, plant-type cell wall; EXPRESSED IN: 12 plant structures; EXPRESSED DURING: 6 growth stages; CONTAINS InterPro DOMAIN/s: Pectinesterase, active site (InterPro:IPR018040), Pectin lyase fold/virulence factor (InterPro:IPR011050), Pectinesterase, catal…	cell wall	pectinesterase family protein | chr1:1550543-1552517 REVERSE	cell wall.pectin*esterases.PME	1337	3.88799	4.60108	3.79998	3.35411	2.08883	3.44532	2.46867	3.63707	2.28064	1.9083	1.31833	1.95241	3.68528	4.05331	3.06545	4.30271	3.80919	1.70141	1.6813	2.45652	7.10632	3.74346	4.92292	5.93911	3.80142	4.49528	2.90832	2.05125	7.39373	7.31223	7.25616	6.06457	2.25736	3.13718	2.59642	2.95381
AT1G05320	FUNCTIONS IN: molecular_function unknown; INVOLVED IN: biological_process unknown; LOCATED IN: cellular_component unknown; EXPRESSED IN: fruit; CONTAINS InterPro DOMAIN/s: Prefoldin (InterPro:IPR009053); BEST Arabidopsis thaliana protein match is: unknown protein (TAIR:AT2G32240.1); Has 205658 Blast hits to 89336 proteins in 2499 species: Archae - 2336; Bacteria - 33619; Metazoa - 92986; Fungi - …	function unknown	FUNCTIONS IN: molecular_function unknown; INVOLVED IN: biological_process unknown; LOCATED IN: cellular_component unknown; EXPRESSED IN: fruit; CONTAINS InterPro DOMAIN/s: Prefoldin (InterPro:IPR009053); BEST Arabidopsis thaliana protein match is: unknown protein (TAIR:AT2G32240.1); Has 205658 Blast hits to 89336 proteins in 2499 species: Archae - 2336; Bacteria - 33619; Metazoa - 92986; Fungi - …	0	2643	1.96679	1.21918	2.65225	1.11912	1.72909	2.66326	3.47495	2.51771	2.90794	2.1062	6.22856	2.62108	2.56585	2.0295	1.97794	2.62865	1.22957	4.45036	2.3933	3.39662	1.62291	1.64451	2.36152	1.61079	2.08326	3.68388	3.17856	4.15061	4.50527	5.41222	4.99715	5.62682	3.32075	4.87041	10.2643	3.99755
AT1G05330	unknown protein; FUNCTIONS IN: molecular_function unknown; INVOLVED IN: biological_process unknown; LOCATED IN: cellular_component unknown; EXPRESSED IN: stem, sepal; EXPRESSED DURING: petal differentiation and expansion stage; Has 2 Blast hits to 2 proteins in 1 species: Archae - 0; Bacteria - 0; Metazoa - 0; Fungi - 0; Plants - 2; Viruses - 0; Other Eukaryotes - 0 (source: NCBI BLink).	function unknown	unknown protein | chr1:1558170-1558583 FORWARD	not assigned.unknown	414	0	0	0	0	0	0	0	0	0	0	0	0	0	0	0	0	0	0	0	0	0	0	0	0	0	0	0	0	0	0	0	0	0	0	0	0
AT1G05340	unknown protein; FUNCTIONS IN: molecular_function unknown; INVOLVED IN: biological_process unknown; LOCATED IN: chloroplast; EXPRESSED IN: 14 plant structures; EXPRESSED DURING: 7 growth stages; BEST Arabidopsis thaliana protein match is: unknown protein (TAIR:AT2G32210.1); Has 122 Blast hits to 122 proteins in 22 species: Archae - 0; Bacteria - 0; Metazoa - 0; Fungi - 16; Plants - 106; Viruses -…	function unknown	unknown protein | chr1:1558844-1559903 REVERSE	not assigned.unknown	711	0	0	0	0	0	0	0	0	0	0	0	0.070604	0	0	0	0	0	0	0	0	0.129739	0	0	0	0	0	0	0	0	0	0	0	0	0	0	0
AT1G05350	thiF family protein; FUNCTIONS IN: binding, oxidoreductase activity, acting on the CH-OH group of donors, NAD or NADP as acceptor, catalytic activity, cofactor binding; INVOLVED IN: metabolic process; LOCATED IN: cellular_component unknown; EXPRESSED IN: 24 plant structures; EXPRESSED DURING: 15 growth stages; CONTAINS InterPro DOMAIN/s: D-isomer specific 2-hydroxyacid dehydrogenase, NAD-binding …	function unknown	thiF family protein | chr1:1560678-1564123 REVERSE	not assigned.no ontology	1669	20.4563	18.2536	21.6939	14.4635	16.5506	20.9634	18.9161	20.5484	13.89	14.0084	14.3867	13.7154	20.2527	19.946	16.6133	18.6128	13.6298	17.785	18.4801	11.512	14.4252	13.1263	12.8735	10.4039	13.7882	17.6693	14.2089	13.0283	20.8111	16.0932	15.7117	12.0879	9.58204	11.0346	12.531	10.6327
AT1G05360	unknown protein; FUNCTIONS IN: molecular_function unknown; INVOLVED IN: biological_process unknown; LOCATED IN: cellular_component unknown; EXPRESSED IN: 24 plant structures; EXPRESSED DURING: 15 growth stages; BEST Arabidopsis thaliana protein match is: unknown protein (TAIR:AT4G14950.1); Has 269 Blast hits to 262 proteins in 95 species: Archae - 0; Bacteria - 11; Metazoa - 157; Fungi - 0; Plant…	function unknown	unknown protein | chr1:1564598-1567465 FORWARD	not assigned.unknown	1656	18.0591	13.7724	14.602	11.9555	10.088	11.9079	8.20357	11.1019	9.66058	7.61944	9.31832	7.21465	10.3978	7.71377	7.04601	8.87172	6.59017	10.7213	10.449	9.71822	14.0929	9.17308	12.1065	10.5433	12.4045	16.7192	12.842	13.6826	11.1792	10.2848	9.51263	8.53958	6.13791	6.20113	9.00618	6.56597
AT1G05370	FUNCTIONS IN: molecular_function unknown; INVOLVED IN: biological_process unknown; LOCATED IN: cellular_component unknown; EXPRESSED IN: shoot apex, hypocotyl, flower, seed; EXPRESSED DURING: petal differentiation and expansion stage, E expanded cotyledon stage; CONTAINS InterPro DOMAIN/s: Cellular retinaldehyde-binding/triple function, C-terminal (InterPro:IPR001251), Phosphatidylinositol transf…	function unknown	FUNCTIONS IN: molecular_function unknown; INVOLVED IN: biological_process unknown; LOCATED IN: cellular_component unknown; EXPRESSED IN: shoot apex, hypocotyl, flower, seed; EXPRESSED DURING: petal differentiation and expansion stage, E expanded cotyledon stage; CONTAINS InterPro DOMAIN/s: Cellular retinaldehyde-binding/triple function, C-terminal (InterPro:IPR001251), Phosphatidylinositol transf…	not assigned.unknown	1546	1.32835	1.78652	1.37274	1.23433	2.59471	1.67391	1.23764	1.10364	1.29687	0.750145	0.236626	1.00659	1.06236	0.929991	1.16321	1.05906	1.44319	1.36374	1.25112	0.672735	1.01433	1.22112	1.46807	1.08294	0.59358	1.58095	0.558923	0.929208	1.10445	0.931915	0.590243	0.770551	0.516097	0.436586	0.443539	0.464453
AT1G05380	DNA binding; FUNCTIONS IN: DNA binding; INVOLVED IN: regulation of transcription, DNA-dependent; LOCATED IN: nucleus; EXPRESSED IN: 24 plant structures; EXPRESSED DURING: 15 growth stages; CONTAINS InterPro DOMAIN/s: Zinc finger, RING/FYVE/PHD-type (InterPro:IPR013083), Zinc finger, PHD-type (InterPro:IPR001965), Zinc finger, FYVE/PHD-type (InterPro:IPR011011), Acyl-CoA N-acyltransferase (InterPr…	regulation	DNA binding | chr1:1576863-1582614 FORWARD	RNA.regulation of transcription.PHD finger transcription factor	4115	4.39795	3.13224	3.64142	1.9361	1.85094	3.20731	3.01075	3.286	2.86249	2.60409	2.68317	2.98879	2.83251	3.31927	3.61809	4.11869	2.21596	3.78872	3.5444	4.20356	3.77719	2.36855	2.10509	2.91775	2.28153	3.59297	3.77976	4.17336	5.07757	3.57622	3.69978	3.25915	2.08229	2.41351	2.97864	2.20611
AT1G05385	photosystem II 11 kDa protein-related; FUNCTIONS IN: molecular_function unknown; INVOLVED IN: biological_process unknown; LOCATED IN: chloroplast; EXPRESSED IN: 24 plant structures; EXPRESSED DURING: 15 growth stages; Has 166 Blast hits to 166 proteins in 42 species: Archae - 0; Bacteria - 59; Metazoa - 0; Fungi - 0; Plants - 39; Viruses - 0; Other Eukaryotes - 68 (source: NCBI BLink).	photosynthesis	photosystem II 11 kDa protein-related | chr1:1582671-1583718 REVERSE	PS.lightreaction.photosystem II.PSII polypeptide subunits	746	14.4525	11.8924	11.3794	18.9932	11.3671	11.8639	7.43813	13.7231	19.5972	19.2147	13.4186	23.1483	22.3002	13.4911	6.33489	19.8124	24.967	17.7009	14.0853	21.4261	15.7656	14.5953	13.5387	20.7755	21.8584	21.2156	8.81598	15.5805	10.5408	13.1052	9.27066	13.8568	16.2293	15.9628	8.78971	19.9381
AT1G05400	unknown protein; INVOLVED IN: biological_process unknown; LOCATED IN: cellular_component unknown; EXPRESSED IN: sperm cell; CONTAINS InterPro DOMAIN/s: Protein of unknown function DUF537 (InterPro:IPR007491); BEST Arabidopsis thaliana protein match is: unknown protein (TAIR:AT1G06810.1); Has 80 Blast hits to 76 proteins in 6 species: Archae - 0; Bacteria - 0; Metazoa - 0; Fungi - 0; Plants - 80; …	function unknown	unknown protein | chr1:1584073-1585421 FORWARD	not assigned.unknown	996	0	0	0	0	0	0	0	0	0	0	0	0	0	0	0	0	0	0	0	0	0	0	0	0	0	0	0	0	0	0	0	0	0	0	0	0
AT1G05410	unknown protein; FUNCTIONS IN: molecular_function unknown; INVOLVED IN: biological_process unknown; LOCATED IN: cellular_component unknown; EXPRESSED IN: 22 plant structures; EXPRESSED DURING: 13 growth stages; BEST Arabidopsis thaliana protein match is: unknown protein (TAIR:AT3G22520.1); Has 112 Blast hits to 109 proteins in 19 species: Archae - 0; Bacteria - 0; Metazoa - 3; Fungi - 8; Plants -…	function unknown	unknown protein | chr1:1585371-1587778 REVERSE	not assigned.unknown	1742	1.17889	0.696664	0.443015	0.328635	0.233192	0.41596	0.164759	0.416274	0.791281	0.559224	0.591825	0.720428	0.638689	0.571399	0.672217	0.685876	0.529029	0.700698	0.510163	0.565619	0.820772	0.378044	0.456012	0.466816	2.18822	2.1851	1.32276	1.6868	1.13495	0.827061	0.606543	0.375016	0.438115	0.55352	0.344431	0.323868
AT1G05420	OVATE FAMILY PROTEIN 12 (OFP12); INVOLVED IN: biological_process unknown; CONTAINS InterPro DOMAIN/s: Protein of unknown function DUF623, plant (InterPro:IPR006458); BEST Arabidopsis thaliana protein match is: OFP16 (ARABIDOPSIS THALIANA OVATE FAMILY PROTEIN 16) (TAIR:AT2G32100.1); Has 175 Blast hits to 175 proteins in 12 species: Archae - 0; Bacteria - 0; Metazoa - 1; Fungi - 0; Plants - 174; Vi…	regulation	Symbols: ATOFP12, OFP12 | OFP12 (OVATE FAMILY PROTEIN 12) | chr1:1590073-1590753 FORWARD	0	681	0	0.122901	0	0.0700541	0.149126	0	0	0	0	0.272476	0	0	0	0.243607	0.184236	0.259922	0	0	0	0	0	0	0	0	0	0.117674	0	0	0.461874	0.151116	0	0	0.101882	0	0	0.0753141
AT1G05430	unknown protein; FUNCTIONS IN: molecular_function unknown; INVOLVED IN: biological_process unknown; LOCATED IN: cellular_component unknown; EXPRESSED IN: 23 plant structures; EXPRESSED DURING: 13 growth stages; Has 19 Blast hits to 19 proteins in 5 species: Archae - 0; Bacteria - 0; Metazoa - 0; Fungi - 0; Plants - 19; Viruses - 0; Other Eukaryotes - 0 (source: NCBI BLink).	function unknown	unknown protein | chr1:1594057-1595818 REVERSE	not assigned.unknown	1067	0	0	0	0	0	0	0	0	0	0	0	0	0	0	0	0	0	0	0	0	0	0	0	0	0	0	0	0	0	0	0	0	0	0	0	0
AT1G05440	unknown protein; FUNCTIONS IN: molecular_function unknown; INVOLVED IN: biological_process unknown; LOCATED IN: cellular_component unknown; EXPRESSED IN: 14 plant structures; EXPRESSED DURING: 7 growth stages; Has 95 Blast hits to 95 proteins in 29 species: Archae - 0; Bacteria - 0; Metazoa - 63; Fungi - 4; Plants - 11; Viruses - 1; Other Eukaryotes - 16 (source: NCBI BLink).	function unknown	unknown protein | chr1:1596007-1597848 REVERSE	not assigned.unknown	1527	0.0840547	0.137027	0.0842318	0.0624844	0.133013	0.135579	0.0939782	0.139672	0.164126	0.0607583	0.0653374	0.0657491	1.14497	0.688065	0.82164	0.724488	0	0.0726687	0	0	0.0604088	0.0862545	0.0247723	0.0313261	0	0	0	0	0.176557	0.0336968	0.031452	0.0503315	0.159028	0.221009	0.280661	0.201528
AT1G05450	Encodes a Protease inhibitor/seed storage/LTP family protein	LTP	protease inhibitor/seed storage/lipid transfer protein (LTP)-related | chr1:1599911-1601214 FORWARD	misc.protease inhibitor/seed storage/lipid transfer protein (LTP) family protein	464	0	0	0	0.102816	0.109434	0.223092	0	0	0	0	0.071674	0	0.114183	0.119178	0	0.38148	0.209067	0.239149	0.225331	0	0	0.567718	0.0815243	0	0.152134	0.0863533	0	0.140728	0.38736	0	0	0	0.149529	0.103904	0	0
AT1G05460	Encodes a protein with similarity to RNA helicases. Mutants are defective in post-transcriptional gene silencing.	cellular process	Symbols: SDE3 | SDE3 (SILENCING DEFECTIVE); RNA helicase | chr1:1601148-1605027 REVERSE	RNA.processing.RNA helicase	3375	7.9673	7.78681	7.50771	5.66828	8.38017	8.2965	8.14965	10.7935	3.5025	3.01013	2.85762	3.74822	2.44889	3.19504	1.95787	2.85833	0.919773	1.64393	1.00681	0.843392	1.98154	2.27648	1.82692	1.55906	3.32559	5.11682	2.85898	3.05691	3.2086	3.3846	2.88874	2.5391	1.03815	1.68562	1.84126	1.53487
AT1G05470	Encodes an inositol polyphosphate 5' phosphatase (5PTase) that is required for the proper recruitment of cells into developing vascular tissue in leaves and cotyledons. It is most similar to Type I 5PTases that are known to cleave a phosphate from IP3 or IP4. cvp2 mutants have elevated levels of IP3 and are hypersensitive to ABA in seed germination assays.	cellular process	Symbols: CVP2 | CVP2 (COTYLEDON VASCULAR PATTERN 2); hydrolase/ inositol trisphosphate phosphatase | chr1:1607357-1611703 REVERSE	DNA.synthesis/chromatin structure	2696	11.8782	12.4488	12.9528	7.67981	12.4119	7.77511	9.35051	11.5816	7.48328	4.78343	6.2048	8.8631	7.78205	7.0354	8.22158	7.78016	6.31483	5.53591	7.87253	7.04546	8.94728	6.56273	5.92103	8.28594	8.09065	7.63906	7.46076	6.90279	4.36671	4.10342	5.11268	2.85075	4.14333	4.05936	4.5623	4.87017
AT1G05490	chromatin remodeling 31 (chr31); FUNCTIONS IN: helicase activity, DNA binding, ATP binding, nucleic acid binding; INVOLVED IN: biological_process unknown; EXPRESSED IN: 13 plant structures; EXPRESSED DURING: 6 growth stages; CONTAINS InterPro DOMAIN/s: DEAD-like helicase, N-terminal (InterPro:IPR014001), DNA/RNA helicase, C-terminal (InterPro:IPR001650), Helicase, superfamily 1 and 2, ATP-binding…	regulation	Symbols: chr31 | chr31 (chromatin remodeling 31); ATP binding / DNA binding / helicase/ nucleic acid binding | chr1:1618602-1623452 REVERSE	RNA.regulation of transcription.Chromatin Remodeling Factors	4600	0.767319	0.473063	0.615149	0.487439	0.165579	0.078761	0.114388	0.102003	0.290574	0.201691	0.216892	0.360126	0.172764	0.156279	0.236382	0.202019	0.115987	0.120614	0.136374	0.130899	0.421115	0.257695	0.320709	0.582338	0.32226	0.583598	0.375693	0.227123	0.429801	0.32439	0.354983	0.292388	3.55957	3.82548	2.68322	2.94354
AT1G05500	NTMC2T2.1; FUNCTIONS IN: molecular_function unknown; INVOLVED IN: biological_process unknown; LOCATED IN: plasma membrane; EXPRESSED IN: 25 plant structures; EXPRESSED DURING: 13 growth stages; CONTAINS InterPro DOMAIN/s: C2 membrane targeting protein (InterPro:IPR018029), C2 calcium/lipid-binding region, CaLB (InterPro:IPR008973), C2 calcium-dependent membrane targeting (InterPro:IPR000008); BES…	function unknown	Symbols: SYTE, ATSYTE, NTMC2TYPE2.1, NTMC2T2.1 | NTMC2T2.1 | chr1:1624955-1629224 FORWARD	not assigned.no ontology.C2 domain-containing protein	2110	57.3932	62.99	64.8901	61.9511	33.6672	59.3859	36.4996	33.4171	39.83	50.1045	41.831	47.5348	81.8566	85.8833	94.029	109.182	38.7799	54.904	49.0806	54.895	42.5372	35.3309	44.7294	37.9279	45.8001	49.4108	53.4201	57.0971	54.1334	37.9694	39.9923	26.6447	32.8164	37.3354	48.1176	39.3296
AT1G05510	Protein is tyrosine-phosphorylated and its phosphorylation state is modulated in response to ABA in Arabidopsis thaliana seeds.	regulation	Protein is tyrosine-phosphorylated and its phosphorylation state is modulated in response to ABA in Arabidopsis thaliana seeds. | chr1:1629446-1630863 FORWARD	not assigned.unknown	980	0	0	0	0	0	0	0.0488111	0	0	0	0.0339355	0	0	0	0	0	0	0.0566148	0	0.0558565	0	0	0.0385992	0.0976222	0.0720309	0	0	0	0	0.10501	0	0.0784247	0	0	0	0
AT1G05520	transport protein, putative; FUNCTIONS IN: protein binding, transporter activity, zinc ion binding; INVOLVED IN: transport, response to salt stress; LOCATED IN: COPII vesicle coat; EXPRESSED IN: 24 plant structures; EXPRESSED DURING: 13 growth stages; CONTAINS InterPro DOMAIN/s: Sec23/Sec24 helical region (InterPro:IPR006900), Sec23/Sec24 beta-sandwich (InterPro:IPR012990), Sec23/Sec24 trunk regi…	cellular process	transport protein, putative | chr1:1630900-1635711 REVERSE	protein.targeting.secretory pathway.golgi	2586	24.2458	18.3186	23.7995	16.3635	13.1951	19.6742	17.6837	21.7073	19.7382	15.5706	28.1126	19.5867	22.7002	24.2707	20.5873	24.4873	16.393	26.7543	25.2893	22.2471	25.4153	18.9637	21.415	20.7174	22.2198	28.1064	28.2351	29.3917	28.9307	18.7236	21.5435	18.8723	14.4343	16.2197	23.0858	18.5441
AT1G05530	Encodes a protein with glucosyltransferase activity with high sequence homology to UGT1 (AT1G05560). It belongs to an UGT subfamily that binds UDP-glucose but not UDP-glucuronate, UDP-galactose, or UDP-rhamnose as the glycosyl donor. UGT2 was shown to be able to use abscisic acid as glycosylation substrate in the presence of UDP-glucose.	minor sugar metabolism	Symbols: UGT75B2, UGT2 | UGT75B2 (UDP-GLUCOSYL TRANSFERASE 75B2); UDP-glucosyltransferase/ UDP-glycosyltransferase/ abscisic acid glucosyltransferase/ transferase, transferring glycosyl groups | chr1:1636496-1637863 REVERSE	misc.UDP glucosyl and glucoronyl transferases	1368	2.48634	4.43563	4.74811	3.8012	1.11354	1.4377	1.67842	1.52788	1.64882	4.78132	5.1052	1.90817	4.60871	4.60822	5.71683	4.75512	5.46021	16.3041	7.06958	6.2022	2.46119	5.1991	4.31363	1.88822	0.980421	3.07539	2.38623	1.81383	4.00725	4.5136	6.67044	3.20234	1.97798	3.52424	4.04134	2.21202
AT1G05540	unknown protein; FUNCTIONS IN: molecular_function unknown; INVOLVED IN: biological_process unknown; LOCATED IN: mitochondrion; EXPRESSED IN: 21 plant structures; EXPRESSED DURING: 13 growth stages; CONTAINS InterPro DOMAIN/s: Protein of unknown function DUF295 (InterPro:IPR005174); BEST Arabidopsis thaliana protein match is: unknown protein (TAIR:AT1G30160.2); Has 120 Blast hits to 118 proteins i…	function unknown	unknown protein | chr1:1639286-1640811 FORWARD	not assigned.unknown	1270	0	0	0	0	0	0	0	0	0	0	0	0	0	0	0	0	0	0	0	0	0	0	0	0	0	0	0	0	0	0	0	0	0	0	0	0
AT1G05570	Encodes a callose synthase 1 catalytic subunit . Member of Glycosyltransferase Family- 48.	beta 1,3 glucane	Symbols: CALS1, GSL06, ATGSL6, ATGSL06, GSL6 | CALS1 (CALLOSE SYNTHASE 1); 1,3-beta-glucan synthase/ transferase, transferring glycosyl groups | chr1:1647706-1658686 REVERSE	minor CHO metabolism.callose	6036	27.633	26.5744	29.7156	13.2703	19.7693	39.0838	35.3373	33.4901	14.7399	19.7207	20.7111	23.8106	26.2534	35.3816	46.0688	39.8749	17.2045	38.3304	33.4827	38.1434	32.8265	26.5414	25.8511	34.1168	17.1564	24.1031	25.466	30.2366	41.822	44.533	35.4316	35.4677	16.2764	20.7192	34.1947	25.9419
AT1G05575	unknown protein; FUNCTIONS IN: molecular_function unknown; INVOLVED IN: biological_process unknown; LOCATED IN: endomembrane system; EXPRESSED IN: 17 plant structures; EXPRESSED DURING: 9 growth stages; Has 36 Blast hits to 36 proteins in 5 species: Archae - 0; Bacteria - 0; Metazoa - 0; Fungi - 0; Plants - 36; Viruses - 0; Other Eukaryotes - 0 (source: NCBI BLink).	function unknown	unknown protein | chr1:1661691-1662187 REVERSE	not assigned.unknown	497	0	0	0	0	0	0	0	0	0	0	0	0	0	0	0	0	0	0	0	0	0	0	0	0	0	0	0	0	0	0	0	0	0	0	0	0
AT1G05577	unknown protein; FUNCTIONS IN: molecular_function unknown; INVOLVED IN: biological_process unknown; LOCATED IN: cellular_component unknown; EXPRESSED IN: leaf whorl, petal, flower; EXPRESSED DURING: 4 anthesis, petal differentiation and expansion stage; CONTAINS InterPro DOMAIN/s: Protein of unknown function DUF966 (InterPro:IPR010369); BEST Arabidopsis thaliana protein match is: unknown protein …	function unknown	unknown protein | chr1:1662370-1664398 REVERSE	not assigned.unknown	1502	0.0427269	0	0	0	0.30426	0.0689178	0.0955424	0.0283994	0.139048	0.339733	0.177133	0.167109	0	0.368167	0.0278439	0	0.0645854	0.110817	0.0348047	0.0364443	0.122828	0.0292301	0.176292	0.191085	0.140993	0.0800291	0.0319609	0.0869481	0	0	0.0959264	0	0	0	0	0
AT1G05580	member of Putative Na+/H+ antiporter family	transport	Symbols: ATCHX23, CHX23 | ATCHX23 (CATION/H+ EXCHANGER 23); monovalent cation:proton antiporter/ sodium:hydrogen antiporter | chr1:1665464-1668902 REVERSE	CPA2	2842	0	0.0588992	0.0226288	0.0335727	0.160801	0.254962	0.134651	0.150091	0	0.146904	0.0117019	0.0353268	0.0186421	0.0194577	0.0147155	0.0155706	0.0170667	0	0.0367887	0.0192609	0.178516	0.525236	0.798605	0.201977	0.0248382	0	0.0168914	0.0229761	0.0474318	0.0905261	0.118294	0.0946505	0.20751	0.152676	0.271438	0.0180468
AT1G05590	Encodes a protein with &#946;-hexosaminidase activity (the enzyme is active with p-nitrophenyl-&#946;-N-acetylglucosaminide as substrate but displayed only a minor activity toward p-nitrophenyl-&#946;-N-acetylgalactosaminide). Chitotriose-PA was digested almost completely overnight by a 50% ammonium sulfate fraction of a supernatant yeast expressing AtHEX3.	minor sugar metabolism	Symbols: HEXO2, ATHEX3 | HEXO2 (BETA-HEXOSAMINIDASE 2); beta-N-acetylhexosaminidase/ hexosaminidase/ hydrolase, hydrolyzing O-glycosyl compounds | chr1:1669350-1671876 FORWARD	not assigned.no ontology	2131	9.24541	5.36109	6.72987	5.59677	3.741	2.96311	1.81822	2.0217	7.27203	6.77005	6.52338	4.26377	4.62432	3.52915	3.59143	2.69954	0.45522	1.95269	1.8644	0.590805	8.28942	3.29637	2.60939	5.11795	6.26071	8.78072	6.57792	5.20913	9.9103	9.03059	8.11346	4.52626	5.6	5.09038	6.87804	4.45258
AT1G05600	pentatricopeptide (PPR) repeat-containing protein; FUNCTIONS IN: molecular_function unknown; INVOLVED IN: biological_process unknown; LOCATED IN: cellular_component unknown; EXPRESSED IN: 21 plant structures; EXPRESSED DURING: 13 growth stages; CONTAINS InterPro DOMAIN/s: Pentatricopeptide repeat (InterPro:IPR002885); BEST Arabidopsis thaliana protein match is: pentatricopeptide (PPR) repeat-cont…	function unknown	pentatricopeptide (PPR) repeat-containing protein | chr1:1672099-1673748 FORWARD	not assigned.no ontology.pentatricopeptide (PPR) repeat-containing protein	1650	1.08904	0.786233	0.701575	0.520438	0.43084	0.501888	0.69578	1.16334	0.73414	0.984008	1.02794	0.973565	1.15594	1.03895	1.52078	1.36778	0.911281	1.14328	0.982168	1.45972	1.06221	0.558772	0.894099	0.550826	1.45459	2.59834	2.09478	2.05788	2.17861	1.62161	2.21216	2.18924	1.24046	0.67204	1.37662	1.21228
AT1G05610	Encodes the small subunit of ADP-glucose pyrophosphorylase. The small subunit is the catalytic isoform responsible for ADP-glucose pyrophosphorylase activity. The presence of the small subunit is required for large subunit stability. Two isoforms of the small subunit (ApS1 and ApS2) have been described. ApS2 is a minor small subunit isoform present in all plant tissues tested.	starch	Symbols: APS2 | APS2 (ADP-glucose pyrophoshorylase small subunit 2); glucose-1-phosphate adenylyltransferase/ nucleotidyltransferase/ transferase | chr1:1673861-1675934 REVERSE	major CHO metabolism.synthesis.starch.AGPase	1465	0.744702	0.428477	0.790169	0.0976932	0.138642	0.317963	0.35917	0.26205	0.256608	0.348313	0.113504	0.342658	0.361644	0.415212	0.542395	0.302059	0.264866	0.605953	0.107051	0.186824	0.409275	0.209778	0.258207	0.653036	0.240923	0.355551	0.229377	0.312004	1.2882	0.632212	1.50802	0.708231	0.284156	0.197454	0.204777	0.070019
AT1G05615	unknown protein; FUNCTIONS IN: molecular_function unknown; INVOLVED IN: biological_process unknown; LOCATED IN: cellular_component unknown; CONTAINS InterPro DOMAIN/s: Protein of unknown function DUF313 (InterPro:IPR005508); BEST Arabidopsis thaliana protein match is: unknown protein (TAIR:AT2G24670.1); Has 37 Blast hits to 37 proteins in 2 species: Archae - 0; Bacteria - 0; Metazoa - 0; Fungi - …	function unknown	unknown protein | chr1:1677507-1678270 REVERSE	0	519	0	0	0	0	0	0	0	0	0	0	0	0	0	0	0	0	0	0	0	0	0	0	0	0	0	0	0	0	0	0	0	0	0	0	0	0
AT1G05620	URIDINE-RIBOHYDROLASE 2 (URH2); FUNCTIONS IN: hydrolase activity; INVOLVED IN: biological_process unknown; LOCATED IN: cellular_component unknown; EXPRESSED IN: 23 plant structures; EXPRESSED DURING: 15 growth stages; CONTAINS InterPro DOMAIN/s: Inosine/uridine-preferring nucleoside hydrolase (InterPro:IPR001910); BEST Arabidopsis thaliana protein match is: URH1 (URIDINE-RIBOHYDROLASE 1); adenosi…	nucleotide metabolism	Symbols: URH2 | URH2 (URIDINE-RIBOHYDROLASE 2); hydrolase | chr1:1679158-1681710 FORWARD	nucleotide metabolism.degradation	1280	30.5838	19.7143	26.9302	21.0581	48.8734	42.4167	32.5128	33.9581	18.4049	28.1595	19.0447	18.4326	22.5168	25.5324	21.8583	18.8415	18.8331	25.704	17.6842	16.7639	23.1691	17.9387	17.5247	20.4419	29.6148	38.8784	32.5911	35.0467	39.8787	36.2597	25.702	34.5253	21.9527	24.7461	20.3571	19.033
AT1G05630	Encodes an inositol polyphosphate 5-phosphatase with phosphatase activity toward only Ins(1,4,5)P3. Induced in response to ABA and wounding treatments. Expressed in young seedlings and flowers, while no transcripts were detectable in maturated roots, stems, and rosette leaves Modulates the development of cotyledon veins through its regulation of auxin homeostasis. Involved in blue light lightûsti…	minor sugar metabolism	Symbols: AT5PTASE13, 5PTASE13 | 5PTASE13; inositol or phosphatidylinositol phosphatase | chr1:1682318-1687363 FORWARD	minor CHO metabolism.myo-inositol.inositol phosphatase	3888	1.10591	1.06557	0.909749	0.613514	0.653003	0.998404	1.59942	1.19586	0.687573	0.572703	0.923799	0.774683	0.899366	1.30851	1.24776	1.16092	0.648711	1.45556	1.15633	1.19672	1.25744	0.903365	0.846443	1.11959	1.03489	1.96836	1.54338	2.06575	1.98781	1.25726	1.3835	1.10698	0.776258	0.855607	1.01411	0.567239
AT1G05640	ankyrin repeat family protein; FUNCTIONS IN: protein binding; CONTAINS InterPro DOMAIN/s: Ankyrin (InterPro:IPR002110); BEST Arabidopsis thaliana protein match is: ankyrin repeat family protein (TAIR:AT2G31820.1); Has 53987 Blast hits to 21643 proteins in 757 species: Archae - 45; Bacteria - 3706; Metazoa - 28168; Fungi - 4503; Plants - 2747; Viruses - 485; Other Eukaryotes - 14333 (source: NCBI …	function unknown	ankyrin repeat family protein | chr1:1687436-1689501 REVERSE	0	1884	20.8128	14.0604	18.2624	13.0662	27.1946	23.6809	17.3668	15.2375	16.2735	20.9784	18.8526	11.5906	15.1575	19.5776	21.5101	11.6266	21.7031	42.4365	30.578	27.2825	28.1286	18.666	19.8975	17.0875	16.0739	20.5018	20.5628	18.0575	41.5947	25.8914	22.8919	17.5823	16.4799	14.0489	30.2774	10.9166
AT1G05650	polygalacturonase, putative / pectinase, putative; FUNCTIONS IN: polygalacturonase activity; INVOLVED IN: carbohydrate metabolic process; LOCATED IN: endomembrane system; CONTAINS InterPro DOMAIN/s: Pectin lyase fold/virulence factor (InterPro:IPR011050), Pectin lyase fold (InterPro:IPR012334), Glycoside hydrolase, family 28 (InterPro:IPR000743), Parallel beta-helix repeat (InterPro:IPR006626); B…	cell wall	polygalacturonase, putative / pectinase, putative | chr1:1690264-1692126 REVERSE	cell wall.degradation.pectate lyases and polygalacturonases	1185	0	0.105944	0.0542709	0.0805179	0	0	0.040367	0.0359965	0.035249	0	0	0.0423624	0	0	0	0.0373432	0	0	0	0	0	0	0	0	0	0.0338126	0.0405108	0.0551038	0	0.043422	0	0.0972864	0	0	0	0.0432818
AT1G05670	UDP-glucoronosyl/UDP-glucosyl transferase family protein; FUNCTIONS IN: transferase activity, transferring glycosyl groups; INVOLVED IN: metabolic process; LOCATED IN: cellular_component unknown; EXPRESSED IN: 16 plant structures; EXPRESSED DURING: 8 growth stages; CONTAINS InterPro DOMAIN/s: Pentatricopeptide repeat (InterPro:IPR002885), UDP-glucuronosyl/UDP-glucosyltransferase (InterPro:IPR0022…	hormone metabolism	UDP-glucoronosyl/UDP-glucosyl transferase family protein | chr1:1697587-1702720 REVERSE	hormone metabolism.salicylic acid.synthesis-degradation	4335	2.44268	2.67402	2.35881	1.98091	0.527102	1.25364	0.816559	1.22014	1.55132	3.73466	2.9536	1.76016	1.53993	1.63281	1.98736	1.46995	0.503498	1.45906	0.482369	0.820775	1.01075	0.972258	0.837697	1.28001	2.00291	5.85075	2.46948	2.24438	2.03161	1.4481	2.57031	1.17899	0.848262	0.800746	1.06772	0.851858
AT1G05690	BTB and TAZ domain protein. Acts redunantly with BT1 and BT2 during female gametophyte development. Acts with BT2 during male gametophyte development.	regulation	Symbols: BT3 | BT3 (BTB AND TAZ DOMAIN PROTEIN 3); protein binding / transcription regulator | chr1:1707011-1709347 FORWARD	protein.degradation.ubiquitin.E3.BTB/POZ Cullin3.BTB/POZ	1660	0.502581	0.302515	0.271191	0.143695	1.59062	1.87074	1.52726	0.6938	0.352277	0.307397	0.460786	0.574572	0.159581	0.899437	1.96511	0.186604	0.409067	0.200539	0.377904	0.164878	0	0.0793437	0	0.201713	1.14816	0.868943	1.12783	1.10141	0.216548	1.33287	0.405048	0.0462989	0.0835921	0.232345	0.593802	0.0926908
AT1G05700	leucine-rich repeat protein kinase, putative; FUNCTIONS IN: kinase activity; INVOLVED IN: protein amino acid phosphorylation; LOCATED IN: endomembrane system; EXPRESSED IN: shoot, stem, hypocotyl, root; CONTAINS InterPro DOMAIN/s: Protein kinase, ATP binding site (InterPro:IPR017441), Protein kinase, core (InterPro:IPR000719), Serine/threonine protein kinase (InterPro:IPR002290), Leucine-rich rep…	regulation	leucine-rich repeat protein kinase, putative | chr1:1709796-1713245 FORWARD	signalling.receptor kinases.misc	2532	17.6661	13.3378	19.0749	6.87717	14.5394	1.16515	2.6449	0.471708	1.81465	1.13591	5.35891	0.535302	22.452	18.7605	26.9065	18.945	9.09922	22.5261	29.0288	19.4139	7.03125	6.76239	8.88911	8.61481	3.26187	6.045	4.20899	6.55043	0.159717	0.365794	0.663883	0.15177	3.0005	4.91256	16.5368	2.43076
AT1G05710	ethylene-responsive protein, putative; FUNCTIONS IN: transcription factor activity; INVOLVED IN: response to ethylene stimulus, regulation of transcription; LOCATED IN: nucleus; EXPRESSED IN: 22 plant structures; EXPRESSED DURING: 13 growth stages; CONTAINS InterPro DOMAIN/s: Basic helix-loop-helix dimerisation region bHLH (InterPro:IPR001092), Helix-loop-helix DNA-binding (InterPro:IPR011598); B…	regulation	ethylene-responsive protein, putative | chr1:1714950-1717270 FORWARD	hormone metabolism.ethylene.induced-regulated-responsive-activated	878	1.0233	0.52429	0.292989	0.326015	2.25549	2.47586	1.14411	1.79757	0.333019	0.634018	0.681801	0.400223	1.26719	0.755791	1.23845	1.20961	1.32584	1.26384	1.25035	1.24691	0.998086	1.15009	0.387751	0.762743	0.321596	1.73415	0.710784	1.11557	2.76358	1.75814	2.13332	1.09419	1.18533	0.878571	1.2203	0.642572
AT1G05720	selenoprotein family protein; FUNCTIONS IN: selenium binding; INVOLVED IN: biological_process unknown; LOCATED IN: endomembrane system; EXPRESSED IN: 22 plant structures; EXPRESSED DURING: 13 growth stages; CONTAINS InterPro DOMAIN/s: Sep15/SelM redox (InterPro:IPR014912); Has 143 Blast hits to 143 proteins in 54 species: Archae - 0; Bacteria - 0; Metazoa - 110; Fungi - 0; Plants - 24; Viruses - …	function unknown	selenoprotein family protein | chr1:1717447-1718909 REVERSE	not assigned.no ontology	782	26.4253	31.1986	37.5833	26.0496	34.804	36.9978	22.0823	25.0917	46.4705	46.0924	51.4161	30.2994	31.0974	26.0936	22.2477	19.4662	27.2911	37.3195	43.653	25.6197	23.0021	28.5766	31.2002	16.5159	31.2331	41.5538	35.7277	33.818	42.2906	32.3074	36.2353	24.6687	22.8906	29.4078	25.6484	24.2671
AT1G05730	unknown protein; FUNCTIONS IN: molecular_function unknown; INVOLVED IN: biological_process unknown; LOCATED IN: cellular_component unknown; CONTAINS InterPro DOMAIN/s: Protein of unknown function DUF842, eukaryotic (InterPro:IPR008560); BEST Arabidopsis thaliana protein match is: unknown protein (TAIR:AT2G31725.1); Has 186 Blast hits to 186 proteins in 58 species: Archae - 0; Bacteria - 0; Metazo…	function unknown	unknown protein | chr1:1718555-1720303 FORWARD	0	1146	2.29599	4.96624	4.0966	5.49503	9.52633	7.45196	5.30107	7.29541	7.76354	5.30275	6.32633	5.30029	8.27536	9.65073	4.89012	4.98121	3.59757	5.80969	5.65647	3.29583	2.0928	3.17975	3.00373	1.75311	4.3734	8.81075	4.48217	5.41301	4.07776	4.17567	3.64604	1.94488	1.63464	1.72485	3.44053	2.28249
AT1G05750	Encodes a pentatricopeptide repeat protein required for editing of rpoA and clpP chloroplast transcripts.	chloroplast process	Symbols: PDE247, CLB19 | PDE247 (pigment defective 247) | chr1:1721509-1724734 FORWARD	not assigned.no ontology.pentatricopeptide (PPR) repeat-containing protein	3226	0.377973	0.259441	0.199352	0.177459	0.141661	0.304832	0.133451	0.290895	0.258959	0.287594	0.144326	0.264535	0.197077	0.154274	0.129639	0.274344	0.481127	0.601949	0.550963	0.712664	0.343128	0.367451	0.187612	0.266903	0.13129	0.471972	0.372019	0.283376	0.571073	0.430653	0.431738	0.500304	0.118288	0.194281	0.239128	0.238479
AT1G05760	Specifically restrict the long-distance movement of tobacco etch potyvirus (TEV) without involving either hypersensitive cell death or systemic acquired resistance	function unknown	Symbols: RTM1 | RTM1 (restricted tev movement 1); sugar binding | chr1:1723734-1724486 REVERSE	not assigned.disagreeing hits	634	0	0	0	0	0	0	0	0	0	0	0	0	0	0	0	0	0	0	0	0	0	0	0	0	0	0	0	0	0	0	0	0	0	0	0	0
AT1G05780	unknown protein; FUNCTIONS IN: molecular_function unknown; INVOLVED IN: biological_process unknown; LOCATED IN: endomembrane system; BEST Arabidopsis thaliana protein match is: unknown protein (TAIR:AT2G31710.1); Has 17 Blast hits to 17 proteins in 5 species: Archae - 0; Bacteria - 0; Metazoa - 0; Fungi - 0; Plants - 17; Viruses - 0; Other Eukaryotes - 0 (source: NCBI BLink).	function unknown	unknown protein | chr1:1726608-1728404 FORWARD	0	698	6.71179	6.83476	5.89671	6.4247	4.21934	4.9681	2.74125	4.52225	8.55747	10.0354	9.76739	7.55149	11.3856	9.82384	7.42961	8.30512	4.93375	6.27954	5.9916	4.31328	9.383	6.10121	7.31616	5.82517	7.68605	10.3327	8.18428	9.44856	7.85375	7.74037	7.0183	4.29426	6.21252	4.7659	7.30657	6.02535
AT1G05785	Got1-like family protein; FUNCTIONS IN: molecular_function unknown; INVOLVED IN: vesicle-mediated transport; LOCATED IN: cellular_component unknown; CONTAINS InterPro DOMAIN/s: Got1-like protein (InterPro:IPR007305); BEST Arabidopsis thaliana protein match is: Got1-like family protein (TAIR:AT5G01430.1); Has 318 Blast hits to 318 proteins in 133 species: Archae - 0; Bacteria - 0; Metazoa - 137; F…	function unknown	Got1-like family protein | chr1:1730249-1732626 FORWARD	0	734	0	0	0	0	0	0	0	0	0	0	0	0	0	0	0	0	0	0	0	0	0	0	0	0	0	0	0	0	0	0	0	0	0	0	0	0
AT1G05790	lipase class 3 family protein; FUNCTIONS IN: triacylglycerol lipase activity; INVOLVED IN: lipid metabolic process; LOCATED IN: endomembrane system; EXPRESSED IN: 24 plant structures; EXPRESSED DURING: 15 growth stages; CONTAINS InterPro DOMAIN/s: Lipase, class 3 (InterPro:IPR002921); BEST Arabidopsis thaliana protein match is: lipase class 3 family protein (TAIR:AT2G42450.1); Has 341 Blast hits …	lipids	lipase class 3 family protein | chr1:1733039-1737485 FORWARD	lipid metabolism.lipid degradation.lipases.triacylglycerol lipase	2184	2.29199	1.34128	1.79623	1.07035	0.697494	1.96696	1.22654	0.878898	1.81692	2.03908	1.49229	2.1606	2.23179	1.64579	2.39363	2.39089	2.24307	2.87066	2.41756	2.73196	1.75281	1.42727	1.26437	1.99312	3.13519	3.85268	3.73667	3.37851	4.60859	2.54448	3.54046	2.2522	2.36672	3.15671	3.96388	2.74762
AT1G05800	Encodes a galactolipase. Located in the chloroplast. Involved in the initial step of jasmonic acid biosynthesis. Expressed in vegetative tissues and is necessary for the biosynthesis of basal-level JAs in vegetative tissues.	lipids	Symbols: DGL | DGL (DONGLE); triacylglycerol lipase | chr1:1741204-1742619 FORWARD	lipid metabolism.lipid degradation.lipases.triacylglycerol lipase	1416	0.407897	0.147768	0.272504	0.0673825	0.358598	1.38897	0.912106	0.120497	0.176992	0.196563	0.0469728	0.141806	0.149663	0.390527	0.324884	0.0625024	0.034254	0.274278	0.0738371	0.0386578	0.0651442	0.124021	0.0267142	0.135127	0	0.282965	0.033902	0.184458	0.412527	0.0726766	0.27134	0.0271385	0.0979964	0.204286	0.272396	0.036221
AT1G05805	basic helix-loop-helix (bHLH) family protein; FUNCTIONS IN: transcription factor activity, DNA binding; INVOLVED IN: regulation of transcription; LOCATED IN: cytosol; EXPRESSED IN: 24 plant structures; EXPRESSED DURING: 13 growth stages; CONTAINS InterPro DOMAIN/s: Basic helix-loop-helix dimerisation region bHLH (InterPro:IPR001092), Helix-loop-helix DNA-binding (InterPro:IPR011598); BEST Arabido…	regulation	basic helix-loop-helix (bHLH) family protein | chr1:1744773-1747693 FORWARD	RNA.regulation of transcription.bHLH,Basic Helix-Loop-Helix family	1425	1.62128	1.26278	1.89548	1.47305	1.069	0.508492	1.00705	1.31709	0.556934	0.585966	0.886847	0.59887	0.817949	0.465673	0.645665	0.993723	0.646715	1.01231	0.88045	0.576204	0.71206	0.893475	0.451273	0.40282	0.693519	0.815417	0.909574	0.824817	1.70275	1.87766	1.44924	1.18655	1.11984	1.08265	1.62405	1.18774
AT1G05810	RAB GTPASE HOMOLOG A5E (RABA5E); FUNCTIONS IN: GTP binding; INVOLVED IN: protein transport, small GTPase mediated signal transduction; LOCATED IN: chloroplast; EXPRESSED IN: 23 plant structures; EXPRESSED DURING: 13 growth stages; CONTAINS InterPro DOMAIN/s: Ras GTPase (InterPro:IPR001806), Small GTP-binding protein (InterPro:IPR005225), Ras (InterPro:IPR013753), Ras small GTPase, Rab type (Inter…	regulation	Symbols: ARA, ARA-1, ATRAB11D, ATRABA5E, RABA5E | RABA5E (RAB GTPASE HOMOLOG A5E); GTP binding | chr1:1748314-1749460 FORWARD	signalling.G-proteins	896	26.3579	31.7129	30.1458	27.7935	39.7833	47.0783	27.4944	31.135	37.3879	35.1541	27.318	24.9316	50.6156	31.3524	25.0649	36.8929	44.6602	35.3577	41.0745	29.5079	29.8558	31.9967	31.0302	26.6936	32.5377	29.8721	28.0209	28.9323	38.3642	55.6472	37.682	35.769	46.8867	41.7547	46.253	50.4875
AT1G05820	aspartic-type endopeptidase/ peptidase; FUNCTIONS IN: peptidase activity, aspartic-type endopeptidase activity; INVOLVED IN: proteolysis; LOCATED IN: endomembrane system, integral to membrane; CONTAINS InterPro DOMAIN/s: Protease-associated PA (InterPro:IPR003137), Peptidase A22, presenilin signal peptide (InterPro:IPR006639), Peptidase A22B, signal peptide peptidase (InterPro:IPR007369); BEST Ar…	protein degradation	aspartic-type endopeptidase/ peptidase | chr1:1749682-1753767 FORWARD	0	1705	14.9053	10.1613	12.8245	11.2762	16.1714	19.1244	11.7553	11.2581	9.97091	8.76085	11.1961	9.36271	12.7403	9.98944	8.65864	12.2503	13.3421	14.9038	16.2196	11.301	10.0089	8.52321	9.14066	8.44475	13.704	14.5937	13.571	10.9532	11.3059	9.20457	9.43642	7.16724	7.1823	6.36223	12.2161	8.54314
AT1G05830	Encodes a homolog of trithorax, a histone-lysine N-methyltransferase. Paralog of ATX1. Unlike ATX1 which is involved in trimethylating of histone H3-mysine 4, ATX2 is involved in dimethylating of histone H3-lysine 4. ATX1 and ATX2 influence the expression of largely nonoverlapping gene sets. The expression pattern of ATX2 is also different from that of ATX1.	regulation	Symbols: ATX2, SDG30 | ATX2 (ARABIDOPSIS TRITHORAX-LIKE PROTEIN 2); DNA binding / histone methyltransferase(H3-K4 specific) | chr1:1754244-1761817 FORWARD	RNA.regulation of transcription.SET-domain transcriptional regulator family	3807	8.12522	7.32091	6.92606	5.10026	3.70795	4.58161	4.93804	6.42023	5.5079	5.55644	7.51269	7.582	7.12534	8.65722	9.35958	9.32227	3.73301	5.68379	6.75601	7.937	4.34931	3.13679	4.25271	3.78206	4.76536	6.05176	7.72977	6.79223	15.2258	9.60981	10.8241	7.92384	11.9098	13.1198	12.9573	12.6909
AT1G05835	unknown protein; LOCATED IN: endomembrane system; BEST Arabidopsis thaliana protein match is: unknown protein (TAIR:AT1G32583.1); Has 50 Blast hits to 50 proteins in 8 species: Archae - 0; Bacteria - 0; Metazoa - 0; Fungi - 0; Plants - 50; Viruses - 0; Other Eukaryotes - 0 (source: NCBI BLink).	function unknown	unknown protein | chr1:1762224-1762814 FORWARD	0	520	0	0	0	0	0	0	0	0	0	0	0	0	0	0	0	0	0	0	0	0	0	0	0	0	0	0	0	0	0	0	0	0	0	0	0	0
AT1G05840	aspartyl protease family protein; FUNCTIONS IN: aspartic-type endopeptidase activity; INVOLVED IN: proteolysis; LOCATED IN: anchored to membrane; EXPRESSED IN: 23 plant structures; EXPRESSED DURING: 15 growth stages; CONTAINS InterPro DOMAIN/s: Peptidase aspartic, catalytic (InterPro:IPR009007), Peptidase A1 (InterPro:IPR001461); BEST Arabidopsis thaliana protein match is: aspartyl protease famil…	protein degradation	aspartyl protease family protein | chr1:1762734-1766281 REVERSE	protein.degradation.aspartate protease	1698	5.59365	4.46082	6.43867	4.46725	9.53948	11.8877	7.32454	8.26488	8.48685	7.37634	6.56126	6.32667	7.80047	6.64366	7.31507	6.6977	5.11316	9.08371	6.18823	5.3192	9.94151	7.54996	6.8392	8.02882	7.98194	12.1053	7.63335	9.46013	17.8094	11.1516	9.81474	9.18835	7.25277	6.61561	11.6607	5.98069
AT1G05850	Encodes an endo chitinase-like protein AtCTL1. Essential for tolerance to heat, salt and drought stresses. Also involved in root hair development, cell expansion and response to cytokinin. Allelic to erh2. 11 alleles described in Hauser (1995). Mutant is defective in acquired thermotolerance, appears semidwarf throughout its life cycle and has extra lateral branches. There are two EMS alleles. Ex…	function unknown	Symbols: POM1, ERH2, ELP1, CTL1, ELP, HOT2, ATCTL1 | POM1 (POM-POM1); chitinase | chr1:1766503-1768695 REVERSE	stress.biotic	1478	251.71	218.979	197.676	229.109	263.645	194.667	106.253	151.777	160.637	138.884	90.6573	111.675	157.58	166.869	100.621	136.348	128.774	62.3897	66.8137	108.849	85.2853	107.412	106.085	87.5786	185.311	138.286	120.825	122.555	49.6764	165.923	95.7294	128.44	205.422	196.924	67.5331	207.064
AT1G05860	unknown protein; FUNCTIONS IN: molecular_function unknown; INVOLVED IN: biological_process unknown; LOCATED IN: chloroplast; EXPRESSED IN: 20 plant structures; EXPRESSED DURING: 11 growth stages; BEST Arabidopsis thaliana protein match is: unknown protein (TAIR:AT2G31600.1); Has 51 Blast hits to 50 proteins in 20 species: Archae - 0; Bacteria - 0; Metazoa - 20; Fungi - 2; Plants - 26; Viruses - 0…	function unknown	unknown protein | chr1:1769014-1771115 FORWARD	not assigned.unknown	1176	0.654855	1.13872	0.656235	1.05474	1.9862	1.80446	1.30163	1.34206	0.816931	0.749481	0.933225	0.512239	1.53176	1.22259	1.45806	1.01598	0.907381	1.03794	1.06687	0.512018	1.84331	1.00799	0.707653	0.854194	1.02044	1.36285	1.1838	0.999459	2.75104	2.18771	1.96029	1.24172	1.06196	0.573948	1.93148	0.785035
AT1G05870	unknown protein; FUNCTIONS IN: molecular_function unknown; INVOLVED IN: N-terminal protein myristoylation; LOCATED IN: cellular_component unknown; CONTAINS InterPro DOMAIN/s: Protein of unknown function DUF1685 (InterPro:IPR012881); BEST Arabidopsis thaliana protein match is: unknown protein (TAIR:AT2G31560.2); Has 124 Blast hits to 124 proteins in 8 species: Archae - 0; Bacteria - 0; Metazoa - 0…	function unknown	unknown protein | chr1:1772211-1773293 REVERSE	0	878	79.8908	68.1577	68.6326	58.411	48.9269	29.7693	30.1284	44.4534	47.9071	44.9624	44.2413	64.5503	67.8854	52.4015	55.8255	93.8963	112.31	77.9157	68.2931	119.703	133.218	73.3059	68.5027	82.4852	60.2992	51.203	52.3247	58.084	96.6229	63.9965	69.1963	66.8772	101.622	92.7442	84.4449	56.3127
AT1G05880	nucleic acid binding / protein binding / structural molecule/ zinc ion binding; FUNCTIONS IN: protein binding, structural molecule activity, zinc ion binding, nucleic acid binding; INVOLVED IN: biological_process unknown; LOCATED IN: tight junction; EXPRESSED IN: stem, root; CONTAINS InterPro DOMAIN/s: Zinc finger, RING-type (InterPro:IPR001841), Zinc finger, C6HC-type (InterPro:IPR002867), Claud…	protein degradation	nucleic acid binding / protein binding / structural molecule/ zinc ion binding | chr1:1775643-1778553 FORWARD	protein.degradation.ubiquitin.E3.RING	1705	0.225839	0.0736327	0.0377191	0.139903	0.536068	0.455342	0.112223	0.150109	0.195988	0.163246	0.234065	0.264982	0.0932214	0.162166	0.122644	0.0519082	0.654301	0.650821	0.521234	0.770525	0.24346	0.0772496	0.133116	0.280557	0.124206	0.117501	0.112622	0.0382979	0	0	0	0	0.0610394	0.197936	0.251361	0.180489
AT1G05894	unknown protein; LOCATED IN: chloroplast; BEST Arabidopsis thaliana protein match is: unknown protein (TAIR:AT2G31480.1); Has 46 Blast hits to 38 proteins in 14 species: Archae - 0; Bacteria - 15; Metazoa - 5; Fungi - 2; Plants - 7; Viruses - 0; Other Eukaryotes - 17 (source: NCBI BLink).	function unknown	unknown protein | chr1:1784803-1786292 FORWARD	0	1490	0	0	0	0	0	0	0	0	0	0	0	0	0	0	0	0	0	0	0	0	0	0	0	0	0	0	0	0	0	0	0	0	0	0	0	0
AT1G05900	endonuclease-related; FUNCTIONS IN: sequence-specific DNA binding, DNA binding, catalytic activity, endonuclease activity; INVOLVED IN: DNA repair, base-excision repair; LOCATED IN: intracellular; EXPRESSED IN: 18 plant structures; EXPRESSED DURING: 9 growth stages; CONTAINS InterPro DOMAIN/s: DNA glycosylase (InterPro:IPR011257), Helix-hairpin-helix DNA-binding motif, class 1 (InterPro:IPR003583…	cellular process	Symbols: ATNTH2 | endonuclease-related | chr1:1786856-1789676 FORWARD	DNA.synthesis/chromatin structure	1506	3.92043	4.61272	4.65465	2.78765	2.83221	3.64294	1.84225	2.23759	1.96924	2.95707	2.87077	1.76665	5.76949	6.27894	6.10938	4.61323	1.54593	2.50519	2.84641	2.50798	1.99066	1.80745	2.08477	1.07994	2.0624	2.97982	2.67759	1.86442	5.13187	4.74917	4.81547	2.11788	0.760155	0.992403	1.42288	0.681128
AT1G05910	cell division cycle protein 48-related / CDC48-related; FUNCTIONS IN: nucleoside-triphosphatase activity, nucleotide binding, ATP binding; EXPRESSED IN: 17 plant structures; EXPRESSED DURING: 7 growth stages; CONTAINS InterPro DOMAIN/s: ATPase, AAA+ type, core (InterPro:IPR003593), ATPase, AAA-type, core (InterPro:IPR003959), ATPase, AAA-type, conserved site (InterPro:IPR003960), Bromodomain (Int…	cellular process	cell division cycle protein 48-related / CDC48-related | chr1:1790224-1796647 FORWARD	cell.division	3942	10.0936	9.96834	9.8049	6.81353	9.62223	9.87353	9.79268	10.0959	6.17756	7.04896	7.93033	7.08039	6.88132	9.35673	9.54828	9.07036	5.56155	9.21894	9.16367	9.53982	7.37111	6.64901	6.4005	6.39497	9.22222	12.2887	10.8505	12.3904	13.5645	10.9906	12.7439	8.51034	7.94666	9.42951	14.5575	9.10762
AT1G05920	DNA binding; FUNCTIONS IN: DNA binding; INVOLVED IN: regulation of transcription, DNA-dependent; LOCATED IN: cellular_component unknown; CONTAINS InterPro DOMAIN/s: Protein of unknown function DUF313 (InterPro:IPR005508), Transcriptional factor B3 (InterPro:IPR003340); BEST Arabidopsis thaliana protein match is: DNA binding (TAIR:AT3G24850.1); Has 117 Blast hits to 106 proteins in 18 species: Arc…	regulation	DNA binding | chr1:1796778-1798254 FORWARD	not assigned.unknown	1477	0	0	0	0	0	0	0	0	0	0	0	0	0	0	0	0	0	0	0	0	0	0	0	0	0	0	0	0	0	0	0	0	0	0	0	0
AT1G05925	unknown protein; LOCATED IN: endomembrane system; Has 0 Blast hits to 0 proteins in 0 species (source: NCBI BLink).	function unknown	unknown protein | chr1:1798901-1799062 REVERSE	0	162	0	0	0	0	0	0	0	0	0	0	0	0	0	0	0	0	0	0	0	0	0	0	0	0	0	0	0	0	0	0	0	0	0	0	0	0
AT1G05930	DNA binding; FUNCTIONS IN: DNA binding; INVOLVED IN: regulation of transcription, DNA-dependent; LOCATED IN: cellular_component unknown; CONTAINS InterPro DOMAIN/s: Protein of unknown function DUF313 (InterPro:IPR005508), Transcriptional factor B3 (InterPro:IPR003340); BEST Arabidopsis thaliana protein match is: DNA binding (TAIR:AT3G24850.1); Has 52 Blast hits to 52 proteins in 2 species: Archae…	function unknown	DNA binding | chr1:1799418-1800933 FORWARD	0	957	0	0	0	0	0	0	0	0	0	0	0	0	0	0	0	0	0	0	0	0	0	0	0	0	0	0	0	0	0	0	0	0	0	0	0	0
AT1G05940	Encodes a member of the cationic amino acid transporter (CAT) subfamily of amino acid polyamine choline transporters.	transport	Symbols: CAT9 | CAT9 (CATIONIC AMINO ACID TRANSPORTER 9); cationic amino acid transmembrane transporter | chr1:1801162-1803984 REVERSE	transport.amino acids	1955	22.4861	17.1031	19.8361	15.642	20.9603	41.1675	26.8658	33.7538	21.7931	31.0367	22.6588	26.6532	22.0595	23.9863	22.2264	22.703	11.4126	20.178	15.4557	15.1198	34.1846	28.1836	23.2381	22.535	19.6786	25.2909	15.5925	21.4097	32.2236	22.0559	16.5086	15.6464	8.58839	8.28598	10.5663	8.97228
AT1G05950	unknown protein; FUNCTIONS IN: molecular_function unknown; INVOLVED IN: biological_process unknown; LOCATED IN: cellular_component unknown; EXPRESSED IN: 9 plant structures; EXPRESSED DURING: 6 growth stages; Has 25 Blast hits to 20 proteins in 9 species: Archae - 3; Bacteria - 0; Metazoa - 3; Fungi - 0; Plants - 12; Viruses - 0; Other Eukaryotes - 7 (source: NCBI BLink).	function unknown	unknown protein | chr1:1804573-1807471 REVERSE	not assigned.unknown	1773	0.253373	0.590072	0.471541	0.376704	0.229115	0.437879	0.404695	0.144351	0.0942359	0.0261641	0.0187573	0	0.29882	0.093568	0.259468	0.274545	0.300925	0.125172	0.324334	0.463108	0.234122	0.32191	0.192017	0.215837	0.039814	0.0225989	0.0812272	0.0368291	0.07603	0.261193	0.162528	0.195067	0.117397	0.244729	0.217548	0.202494
AT1G05960	binding; FUNCTIONS IN: binding; INVOLVED IN: biological_process unknown; LOCATED IN: plasma membrane; EXPRESSED IN: 25 plant structures; EXPRESSED DURING: 15 growth stages; CONTAINS InterPro DOMAIN/s: Armadillo-type fold (InterPro:IPR016024); BEST Arabidopsis thaliana protein match is: cyclin-related (TAIR:AT2G41830.1); Has 273 Blast hits to 272 proteins in 104 species: Archae - 0; Bacteria - 5; …	function unknown	binding | chr1:1807973-1815465 REVERSE	not assigned.unknown	3631	7.37023	5.87784	7.36805	4.58543	7.31387	8.08217	7.39063	7.636	4.67051	4.93146	3.9201	4.67293	5.01939	5.90909	5.22913	6.02047	5.10283	4.62991	6.17645	5.69856	5.84306	6.58976	5.78191	4.63726	5.22963	6.65408	5.65857	7.28331	9.30602	9.9339	7.85683	5.93725	3.93626	5.80239	6.91661	5.26873
AT1G05970	unknown protein; FUNCTIONS IN: molecular_function unknown; INVOLVED IN: biological_process unknown; LOCATED IN: cellular_component unknown; Has 40 Blast hits to 40 proteins in 12 species: Archae - 0; Bacteria - 0; Metazoa - 1; Fungi - 0; Plants - 39; Viruses - 0; Other Eukaryotes - 0 (source: NCBI BLink).	function unknown	unknown protein | chr1:1816056-1817282 REVERSE	0	845	0	0	0	0	0	0	0	0	0	0	0	0	0	0	0	0	0	0	0	0	0	0	0	0	0	0	0	0	0	0	0	0	0	0	0	0
AT1G05990	calcium-binding protein, putative; FUNCTIONS IN: calcium ion binding; LOCATED IN: cellular_component unknown; CONTAINS InterPro DOMAIN/s: Parvalbumin (InterPro:IPR008080), EF-HAND 1 (InterPro:IPR018247), EF-HAND 2 (InterPro:IPR018249), EF-Hand type (InterPro:IPR011992), Calcium-binding EF-hand (InterPro:IPR002048), EF hand (InterPro:IPR018248); BEST Arabidopsis thaliana protein match is: calcium-…	regulation	calcium-binding protein, putative | chr1:1818447-1819040 FORWARD	signalling.calcium	594	3.02512	6.7633	3.89764	3.8551	5.12904	8.10341	6.20082	6.89387	5.9772	6.32577	3.91915	3.71848	5.70837	2.69977	1.90098	4.24638	3.18458	2.14831	4.92844	1.38231	3.10586	2.36517	2.73834	6.92559	6.65498	3.8449	4.84902	1.42908	3.10149	3.55161	4.44696	1.61734	2.51128	2.75959	6.56563	2.15863
AT1G06000	encodes a flavonol-7-O-rhamnosyltransferase involved in the formation of rhamnosylated flavonols	minor sugar metabolism	UDP-glucoronosyl/UDP-glucosyl transferase family protein | chr1:1820308-1821894 REVERSE	misc.UDP glucosyl and glucoronyl transferases	1587	0.323507	0.448276	0.526807	0.631281	0.383951	0.260906	0.120567	0.188148	0.263201	0.555381	0.586761	0.253053	0.100153	0.104534	0.0790576	0.0278839	0.213942	0.664252	0.55999	0.413908	0.784686	0.470296	0.715071	0.572692	0.177921	0.530199	0.211744	0.288019	0.651213	0.45392	0.544732	0.339	0.0874372	0.182274	0.189035	0.129273
AT1G06010	unknown protein; FUNCTIONS IN: molecular_function unknown; INVOLVED IN: biological_process unknown; LOCATED IN: cellular_component unknown; EXPRESSED IN: 22 plant structures; EXPRESSED DURING: 13 growth stages; Has 15 Blast hits to 15 proteins in 5 species: Archae - 0; Bacteria - 0; Metazoa - 0; Fungi - 0; Plants - 15; Viruses - 0; Other Eukaryotes - 0 (source: NCBI BLink).	function unknown	unknown protein | chr1:1822618-1823997 FORWARD	not assigned.unknown	633	2.33182	2.57831	1.62555	2.63782	0.0802173	0	0	0.0673868	2.44154	1.75882	1.94392	0.872344	1.75766	0.349439	1.25531	1.46807	1.5325	1.66535	1.7343	1.90247	1.1658	0.832295	1.19517	1.13353	0.334551	1.51916	0.834215	1.23788	2.27153	1.78833	1.59332	1.76053	1.04127	1.21862	1.55721	1.21538
AT1G06020	pfkB-type carbohydrate kinase family protein; FUNCTIONS IN: kinase activity, ribokinase activity; INVOLVED IN: D-ribose metabolic process, acetate fermentation, sucrose biosynthetic process, sucrose catabolic process, using beta-fructofuranosidase; EXPRESSED IN: embryo; EXPRESSED DURING: C globular stage; CONTAINS InterPro DOMAIN/s: Carbohydrate/purine kinase (InterPro:IPR011611), Ribokinase (Int…	sucrose	pfkB-type carbohydrate kinase family protein | chr1:1824548-1826101 FORWARD	major CHO metabolism.degradation.sucrose.fructokinase	1038	21.1446	14.3121	17.6576	16.4078	12.3275	22.6874	8.94024	13.0269	49.0536	22.6582	25.0227	25.2448	36.5966	62.8636	25.2621	18.8006	13.9717	17.1044	12.0871	11.3381	15.4185	19.4986	17.4559	11.1062	37.2673	67.5519	32.6047	34.3475	19.2202	19.1345	21.8852	14.1792	15.2399	15.7919	8.38147	12.9952
AT1G06040	Encodes salt tolerance protein (STO) which confers salt tolerance to yeast cells. Fully complements calcineurin deficient yeast but does not encode a phosphoprotein phosphatase. Sequence has similarities to CONSTANS. STO co-localizes with COP1 and plays a role in light signaling.	regulation	Symbols: STO | STO (SALT TOLERANCE); DNA binding / protein binding / transcription factor/ zinc ion binding | chr1:1828413-1829890 REVERSE	RNA.regulation of transcription.C2C2(Zn) CO-like, Constans-like zinc finger family	1227	51.9369	56.6157	63.1579	42.1469	47.7979	61.4591	34.8918	42.934	27.8467	66.6912	48.0556	47.581	55.6147	94.5982	98.6401	52.1499	90.801	82.2064	75.2836	64.4203	43.1901	41.1842	41.0026	39.9599	46.8301	42.6803	78.9524	44.4899	127.294	148.284	134.922	93.9249	115.607	111.786	94.5508	75.2823
AT1G06050	unknown protein; FUNCTIONS IN: molecular_function unknown; INVOLVED IN: biological_process unknown; LOCATED IN: cellular_component unknown; EXPRESSED IN: 24 plant structures; EXPRESSED DURING: 15 growth stages; CONTAINS InterPro DOMAIN/s: Protein of unknown function DUF1336 (InterPro:IPR009769); BEST Arabidopsis thaliana protein match is: unknown protein (TAIR:AT5G10750.1); Has 180 Blast hits to …	function unknown	unknown protein | chr1:1830605-1832555 REVERSE	not assigned.unknown	1294	0.297569	0.517439	0.496994	0.147471	0.313926	0.119994	0.147867	0.131857	0.839274	0.50189	0.565416	0.620704	0.327548	0.64102	0.420154	0.444569	0.562252	0.343014	0.323194	0.0846049	0.178215	0.0339285	0.0584656	0.0369667	0.872832	0.743145	0.630672	0.353235	0.208348	0.0795286	0.185576	0.118789	0.160853	0.0745156	0.165599	0.158544
AT1G06060	RanBPM-related; FUNCTIONS IN: molecular_function unknown; INVOLVED IN: biological_process unknown; LOCATED IN: cellular_component unknown; EXPRESSED IN: 24 plant structures; EXPRESSED DURING: 14 growth stages; CONTAINS InterPro DOMAIN/s: CTLH, C-terminal to LisH motif (InterPro:IPR006595), LisH dimerisation motif (InterPro:IPR006594), CT11-RanBPM (InterPro:IPR013144); BEST Arabidopsis thaliana pr…	regulation	RanBPM-related | chr1:1832943-1834861 FORWARD	signalling.G-proteins	1115	6.90681	7.99426	7.15208	6.76025	7.83295	7.75198	3.90401	3.78738	6.96792	9.27779	8.73922	4.95241	7.84021	7.48888	5.51368	6.7469	5.65513	5.82193	5.71996	4.66389	5.95657	5.7488	6.10664	4.71914	5.12809	10.1338	7.4053	9.01874	7.81807	7.84516	6.28876	5.37649	5.69363	6.61558	6.57269	5.47389
AT1G06070	bZIP transcription factor, putative (bZIP69); FUNCTIONS IN: transcription factor activity, DNA binding; INVOLVED IN: regulation of transcription, DNA-dependent; LOCATED IN: nucleus, chloroplast; EXPRESSED IN: 23 plant structures; EXPRESSED DURING: 13 growth stages; CONTAINS InterPro DOMAIN/s: Basic-leucine zipper (bZIP) transcription factor (InterPro:IPR004827), bZIP transcription factor, bZIP-1 …	regulation	bZIP transcription factor, putative (bZIP69) | chr1:1834829-1837648 REVERSE	RNA.regulation of transcription.bZIP transcription factor family	1893	11.73	13.065	11.6867	8.99701	9.41517	8.39381	8.26308	10.5006	10.4591	9.04254	7.29084	8.98976	9.51583	10.7501	10.0964	9.21034	11.6327	11.2841	12.3443	11.5956	10.8179	8.32613	8.77241	9.65289	16.2585	16.9966	12.4514	10.2104	18.1824	14.5422	15.4763	11.3681	6.65226	7.05473	10.9803	6.50256
AT1G06080	homologous to delta 9 acyl-lipid desaturases of cyanobacteria and acyl-CoA desaturases of yeast and mammals. expression down-regulated by cold temperature.	lipids	Symbols: ADS1 | ADS1 (DELTA 9 DESATURASE 1); oxidoreductase | chr1:1843568-1846302 FORWARD	lipid metabolism.FA desaturation.desaturase	1220	2.94577	5.28244	1.79227	2.03341	3.12157	2.03635	1.09785	2.65725	0.0342377	0.114071	0.0545193	0.0411471	1.6068	0.679902	0.822718	1.48715	1.07344	1.95553	0.685596	0.403815	0.718295	1.18755	0.310059	0.823387	7.4062	5.61608	2.24287	0.749321	0.478802	0.33741	0.551131	1.54342	0.34122	1.1065	0.456673	0.798762
AT1G06110	SKP1/ASK-interacting protein 16 (SKIP16); FUNCTIONS IN: protein binding; INVOLVED IN: biological_process unknown; LOCATED IN: SCF ubiquitin ligase complex; EXPRESSED IN: 24 plant structures; EXPRESSED DURING: 15 growth stages; CONTAINS InterPro DOMAIN/s: ApaG (InterPro:IPR007474); Has 1427 Blast hits to 1427 proteins in 496 species: Archae - 0; Bacteria - 836; Metazoa - 173; Fungi - 41; Plants - …	protein degradation	Symbols: SKIP16 | SKIP16 (SKP1/ASK-interacting protein 16); protein binding | chr1:1853077-1855031 REVERSE	protein.degradation.ubiquitin.E3.SCF.FBOX	1564	2.33889	2.91651	2.13822	2.50125	4.18817	4.86465	3.63961	4.58196	2.91108	3.70756	2.21145	2.63194	3.04877	3.50036	3.02163	2.97086	1.86075	2.16396	1.30357	1.67998	4.36449	3.56506	3.02328	3.36435	2.21159	2.02389	2.48621	1.41952	6.26314	5.46134	4.6676	3.34157	4.41397	5.7336	4.76798	4.29594
AT1G06130	glyoxalase 2-4 (GLX2-4); FUNCTIONS IN: hydrolase activity, hydroxyacylglutathione hydrolase activity, zinc ion binding; INVOLVED IN: methylglyoxal catabolic process to D-lactate; LOCATED IN: chloroplast; EXPRESSED IN: 24 plant structures; EXPRESSED DURING: 13 growth stages; CONTAINS InterPro DOMAIN/s: Beta-lactamase-like (InterPro:IPR001279), Hydroxyacylglutathione hydrolase (InterPro:IPR017782);…	enzyme	Symbols: GLX2-4 | GLX2-4 (glyoxalase 2-4); hydrolase/ hydroxyacylglutathione hydrolase/ zinc ion binding | chr1:1857767-1860730 REVERSE	Biodegradation of Xenobiotics.hydroxyacylglutathione hydrolase	1353	20.9176	29.2286	25.3346	23.2716	33.589	16.1431	23.228	25.2215	22.6293	42.8918	18.4596	26.0829	14.5668	17.0433	11.4677	13.7694	12.5113	14.3935	15.5323	19.0556	16.2262	19.5019	13.6156	14.5661	33.4952	37.1657	36.8289	36.9202	5.97788	8.55682	6.74439	4.79996	5.99973	9.54967	11.1181	6.93708
AT1G06135	unknown protein; FUNCTIONS IN: molecular_function unknown; INVOLVED IN: biological_process unknown; LOCATED IN: endomembrane system; BEST Arabidopsis thaliana protein match is: unknown protein (TAIR:AT2G31345.1); Has 8 Blast hits to 8 proteins in 1 species: Archae - 0; Bacteria - 0; Metazoa - 0; Fungi - 0; Plants - 8; Viruses - 0; Other Eukaryotes - 0 (source: NCBI BLink).	function unknown	unknown protein | chr1:1862197-1862742 FORWARD	0	546	0	0	0	0	0	0	0	0	0	0	0	0	0	0	0	0	0	0	0	0	0	0	0	0	0	0	0	0	0	0	0	0	0	0	0	0
AT1G06137	unknown protein; FUNCTIONS IN: molecular_function unknown; INVOLVED IN: biological_process unknown; LOCATED IN: endomembrane system; BEST Arabidopsis thaliana protein match is: unknown protein (TAIR:AT1G06135.1); Has 10 Blast hits to 10 proteins in 1 species: Archae - 0; Bacteria - 0; Metazoa - 0; Fungi - 0; Plants - 10; Viruses - 0; Other Eukaryotes - 0 (source: NCBI BLink).	function unknown	unknown protein | chr1:1863544-1863750 REVERSE	0	207	0	0	0	0	0	0	0	0	0	0	0	0	0	0	0	0	0	0	0	0	0	0	0	0	0	0	0	0	0	0	0	0	0	0	0	0
AT1G06140	pentatricopeptide (PPR) repeat-containing protein; FUNCTIONS IN: molecular_function unknown; INVOLVED IN: biological_process unknown; LOCATED IN: cellular_component unknown; CONTAINS InterPro DOMAIN/s: Pentatricopeptide repeat (InterPro:IPR002885); BEST Arabidopsis thaliana protein match is: EMB2758 (embryo defective 2758) (TAIR:AT4G33990.1); Has 13889 Blast hits to 4898 proteins in 133 species: …	function unknown	pentatricopeptide (PPR) repeat-containing protein | chr1:1864796-1866472 FORWARD	not assigned.no ontology.pentatricopeptide (PPR) repeat-containing protein	1677	0.344414	0.224586	0.230093	0.227582	0	0.030863	0.14262	0.254358	0.273984	0.359604	0.17848	0.269407	0.157963	0.230823	0.224444	0.10555	0.0578457	0.165422	0.0623455	0.26113	0.30253	0.157079	0.0676695	0.342289	0.252559	0.477852	0.0858771	0.272562	0.187559	0.122731	0	0.137489	0.0413724	0	0.153335	0.122335
AT1G06145	EMBRYO DEFECTIVE 1444 (EMB1444); INVOLVED IN: embryonic development ending in seed dormancy; EXPRESSED IN: 10 plant structures; EXPRESSED DURING: 8 growth stages; CONTAINS InterPro DOMAIN/s: Pentatricopeptide repeat (InterPro:IPR002885); BEST Arabidopsis thaliana protein match is: pentatricopeptide (PPR) repeat-containing protein (TAIR:AT5G66520.1); Has 13972 Blast hits to 5050 proteins in 152 sp…	function unknown	Symbols: EMB1444 | EMB1444 (EMBRYO DEFECTIVE 1444) | chr1:1867015-1868873 REVERSE	not assigned.no ontology.pentatricopeptide (PPR) repeat-containing protein	1859	1.00113	0.540263	0.449727	0.667229	0.382402	0.417622	0.283047	0.596585	0.584196	0.573935	0.483019	0.7831	0.883488	0.594929	0.742393	0.737925	0.41746	0.656598	0.674901	0.824477	0.620254	0.330634	0.325571	0.154389	0.721472	0.668158	0.464817	0.456629	0.459247	0.332147	0.516699	0.516785	0.653133	0.570551	0.991313	0.634559
AT1G06148	Unknown gene	function unknown	Unknown gene | chr1:1874885-1877528 REVERSE	0	1602	0	0	0	0	0	0	0	0	0	0	0	0	0	0	0	0	0	0	0	0	0	0	0	0	0	0	0	0	0	0	0	0	0	0	0	0
AT1G06149	Upstream open reading frames (uORFs) are small open reading frames found in the 5' UTR of a mature mRNA, and can potentially mediate translational regulation of the largest, or major, ORF (mORF). CPuORF8 represents a conserved upstream opening reading frame relative to major ORF AT1G06150.1	function unknown	Symbols: CPuORF8 | CPuORF8 (Conserved peptide upstream open reading frame 8) | chr1:1868989-1873718 REVERSE	0	2968	0.345961	0.296094	0.69338	0.144664	0.4106	0.383645	0.338454	0.359298	0.253322	0.281335	0.134461	0.219876	0.107104	0.130421	0.380452	0.164006	0.29416	0.486033	0.352269	0.202875	0.186477	0.207092	0.293136	0.25787	0.214054	0.391499	0.291137	0.396012	0.605576	0.554771	0.48545	0.25895	0.1987	0.113707	0.216595	0.241929
AT1G06160	encodes a member of the ERF (ethylene response factor) subfamily B-3 of ERF/AP2 transcription factor family. The protein contains one AP2 domain. There are 18 members in this subfamily including ATERF-1, ATERF-2, AND ATERF-5.	regulation	Symbols: ORA59 | ORA59 (OCTADECANOID-RESPONSIVE ARABIDOPSIS AP2/ERF 59); DNA binding / transcription activator/ transcription factor | chr1:1883004-1883934 FORWARD	hormone metabolism.ethylene.signal transduction	931	3.92913	4.22524	4.35187	3.22828	1.58168	1.00068	1.13036	1.19125	3.99305	4.13564	4.03653	1.99504	6.03219	3.20744	4.35734	3.70745	3.75109	7.80689	5.72741	2.35185	4.95404	3.58396	3.04731	2.56901	3.63946	5.12146	2.57816	3.71729	11.149	3.26085	6.60309	3.05444	4.91856	1.91604	2.6239	1.1018
AT1G06170	basic helix-loop-helix (bHLH) family protein; FUNCTIONS IN: transcription factor activity, DNA binding; INVOLVED IN: regulation of transcription; LOCATED IN: nucleus; EXPRESSED IN: 6 plant structures; EXPRESSED DURING: 4 anthesis, petal differentiation and expansion stage, D bilateral stage, E expanded cotyledon stage; CONTAINS InterPro DOMAIN/s: Basic helix-loop-helix dimerisation region bHLH (I…	regulation	basic helix-loop-helix (bHLH) family protein | chr1:1884991-1886897 REVERSE	RNA.regulation of transcription.AP2/EREBP, APETALA2/Ethylene-responsive element binding protein family	1547	0.165936	0.297561	0.291	0.123353	0.131293	0.133826	0.185526	0.110293	0.162004	0.209905	0.107488	0.259596	0.239732	0.25022	0.13517	0.343258	0	0.0358646	0.0675846	0	0	0	0	0	0.0456304	0.103602	0.0310312	0	0	0.166306	0.155227	0.0745212	0	0.0311646	0	0
AT1G06180	member of MYB3R- and R2R3- type MYB- encoding genes	regulation	Symbols: ATMYB13, ATMYBLFGN | ATMYB13 (MYB DOMAIN PROTEIN 13); DNA binding / transcription factor | chr1:1889408-1891158 FORWARD	RNA.regulation of transcription.MYB domain transcription factor family	912	0.422209	0.688288	0.423099	0.313861	1.11354	1.24853	0.629406	0.888663	1.05341	0.406921	1.13044	0.495389	1.21995	0.909518	1.00885	0.582259	1.01049	5.96194	2.52212	1.08038	0.910304	0.962797	0.995454	0.524505	1.70284	5.44783	1.89495	3.72313	7.14407	2.48248	2.36976	1.5169	0.912914	0.74009	1.2218	0.899806
AT1G06190	ATP binding / ATPase, coupled to transmembrane movement of ions, phosphorylative mechanism; FUNCTIONS IN: ATPase activity, coupled to transmembrane movement of ions, phosphorylative mechanism, ATP binding; INVOLVED IN: ATP biosynthetic process; LOCATED IN: chloroplast; EXPRESSED IN: 24 plant structures; EXPRESSED DURING: 13 growth stages; CONTAINS InterPro DOMAIN/s: ATPase, P-type, K/Mg/Cd/Cu/Zn/…	enzyme, putative	ATP binding / ATPase, coupled to transmembrane movement of ions, phosphorylative mechanism | chr1:1892273-1894148 REVERSE	not assigned.unknown	1470	7.85826	9.76451	8.00606	9.801	8.01387	7.32347	5.85733	8.87938	8.60974	6.50077	7.14907	8.19583	8.43368	8.53932	6.51505	7.46559	7.78698	6.94475	8.25047	9.16047	8.53416	6.51086	5.66122	7.67961	8.01944	7.38667	7.18446	6.21886	7.61122	6.79066	6.20759	6.87523	5.5458	6.88737	8.48394	7.43166
AT1G06200	serine-type peptidase; FUNCTIONS IN: serine-type peptidase activity; INVOLVED IN: proteolysis; LOCATED IN: membrane; EXPRESSED IN: 22 plant structures; EXPRESSED DURING: 13 growth stages; CONTAINS InterPro DOMAIN/s: Peptidase S24, S26A and S26B, C-terminal (InterPro:IPR011056), Peptidase S24, S26A, S26B and S26C (InterPro:IPR015927), Peptidase S26A, signal peptidase I (InterPro:IPR000223), Peptid…	protein degradation	serine-type peptidase | chr1:1894336-1896935 REVERSE	not assigned.unknown	972	17.0343	21.3975	18.9889	18.16	14.1571	14.6965	8.4154	11.3661	14.7828	17.0856	18.6128	11.6202	16.5156	14.1091	10.5414	12.7019	11.3275	12.5578	13.123	9.06691	9.49014	12.6923	12.1032	8.90753	18.3012	23.0844	17.7797	14.8466	22.097	17.9457	17.8372	14.7466	11.8491	16.2193	17.4603	13.1916
AT1G06210	VHS domain-containing protein / GAT domain-containing protein; FUNCTIONS IN: protein transporter activity; INVOLVED IN: intracellular protein transport, intra-Golgi vesicle-mediated transport; LOCATED IN: Golgi stack, intracellular; EXPRESSED IN: 23 plant structures; EXPRESSED DURING: 13 growth stages; CONTAINS InterPro DOMAIN/s: VHS (InterPro:IPR002014), GAT (InterPro:IPR004152), ENTH/VHS (Inter…	cellular process	VHS domain-containing protein / GAT domain-containing protein | chr1:1897203-1899208 FORWARD	cell.vesicle transport	1481	7.62656	10.1723	11.1166	7.79545	18.7887	20.654	9.17293	5.99083	8.32016	11.2135	9.67837	7.32146	10.4459	12.3965	13.6958	7.67906	8.12215	12.9247	9.81291	5.87681	4.95166	6.46251	6.58976	4.39267	6.19631	9.41501	8.10352	5.51131	20.2369	16.6074	18.0953	8.82212	11.0326	12.9563	14.5558	7.09941
AT1G06220	Encodes a protein with similarity to splicing factor Snu114. Snu114 is thought to be involved in activation of the splicosome. Loss of GFA1 function results in reduced female fertility. Approximately 50% of ovules abort due to defects in the female gametophyte. In mutant gametophytes antipodal cells express egg cell markers suggesting a defect in specification of cell fate.GFA1 is also required t…	protein synthesis	Symbols: MEE5 | MEE5 (MATERNAL EFFECT EMBRYO ARREST 5); GTP binding / GTPase/ translation elongation factor/ translation factor, nucleic acid binding | chr1:1899964-1904873 FORWARD	protein.synthesis.elongation	3410	20.7583	20.6785	19.9911	14.4659	16.0523	18.6083	19.3163	25.4684	14.5154	11.6312	14.0342	14.1471	18.722	20.5951	19.0711	21.4121	13.1145	17.5722	18.7951	16.3576	14.0936	10.4158	11.2705	11.6712	14.4493	17.8484	15.6264	17.866	27.8958	22.4078	21.6193	17.7152	6.56173	8.10124	18.1985	9.32526
AT1G06225	Member of a large family of putative ligands homologous to the Clavata3 gene. Consists of a single exon.	regulation	Symbols: CLE3 | CLE3 (CLAVATA3/ESR-RELATED 3); protein binding / receptor binding | chr1:1905975-1906226 FORWARD	development.unspecified	252	0	0	0	0	0	0	0	0	0	0	0	0	0	0	0	0	0	0	0	0	0	0	0	0	0	0	0	0	0	0	0	0	0	0	0	0
AT1G06230	This gene is predicted to encode a bromodomain-containing protein. Plant lines expressing RNAi constructs targeted against GTE4 show some resistance to agrobacterium-mediated root transformation.	regulation	Symbols: GTE4 | GTE4 (GLOBAL TRANSCRIPTION FACTOR GROUP E 4); DNA binding | chr1:1907089-1910848 FORWARD	RNA.regulation of transcription.Global transcription factor group	3194	7.99686	7.65159	9.32248	5.79532	6.59758	6.51422	7.03895	8.68074	6.87885	5.82404	6.66385	6.85252	6.53552	7.06383	10.0691	7.81401	6.59066	8.30327	9.19834	9.82018	11.1045	6.00684	6.75064	8.47669	7.53641	7.77774	8.13114	7.87092	19.1468	11.3897	12.9165	8.96335	5.75644	4.40757	11.0296	5.15459
AT1G06240	unknown protein; INVOLVED IN: biological_process unknown; EXPRESSED IN: 22 plant structures; EXPRESSED DURING: 14 growth stages; CONTAINS InterPro DOMAIN/s: Protein of unknown function DUF455 (InterPro:IPR007402); BEST Arabidopsis thaliana protein match is: unknown protein (TAIR:AT5G04520.1); Has 603 Blast hits to 603 proteins in 260 species: Archae - 0; Bacteria - 412; Metazoa - 12; Fungi - 30; …	function unknown	unknown protein | chr1:1911122-1913205 FORWARD	not assigned.unknown	1526	4.66809	4.46999	4.38293	3.15753	2.76182	5.86763	4.45122	5.28306	8.10218	8.66373	9.15324	8.3885	5.83275	6.84892	7.86551	5.59671	3.75061	3.63581	4.07662	4.41215	4.80564	5.86915	4.38756	3.79294	4.02448	4.14858	5.7254	3.72276	5.68297	4.92296	4.9412	3.70179	4.29656	4.77061	5.30798	3.96599
AT1G06250	lipase class 3 family protein; FUNCTIONS IN: triacylglycerol lipase activity; INVOLVED IN: lipid metabolic process; LOCATED IN: cellular_component unknown; EXPRESSED IN: 10 plant structures; EXPRESSED DURING: 4 anthesis, F mature embryo stage, petal differentiation and expansion stage, E expanded cotyledon stage; CONTAINS InterPro DOMAIN/s: Lipase, class 3 (InterPro:IPR002921); BEST Arabidopsis t…	lipids	lipase class 3 family protein | chr1:1913256-1914895 REVERSE	lipid metabolism.lipid degradation.lipases.triacylglycerol lipase	1400	0.550078	0.627719	0.64311	0.442992	0.507775	0.110908	0.0341678	0.0304685	0.745894	0.497025	0.261303	0.896418	0.454121	0.631985	0.687067	0.726992	0.346455	0.435934	0.336064	0.195498	0.164722	0.533114	0.48635	0.273342	1.21012	1.03032	0.480053	0.32649	0.0962866	0.40429	0.583187	0.329384	0.768152	1.20529	0.642855	0.512889
AT1G06260	cysteine proteinase, putative; FUNCTIONS IN: cysteine-type peptidase activity, cysteine-type endopeptidase activity; INVOLVED IN: proteolysis; LOCATED IN: endomembrane system; EXPRESSED IN: leaf whorl, petal, sepal, flower; EXPRESSED DURING: 4 anthesis, petal differentiation and expansion stage; CONTAINS InterPro DOMAIN/s: Peptidase C1A, papain (InterPro:IPR013128), Proteinase inhibitor I29, cath…	protein degradation	cysteine proteinase, putative | chr1:1916430-1917585 FORWARD	protein.degradation.cysteine protease	1051	11.6017	0.477807	38.917	7.08113	2.65724	1.87134	1.77503	8.32012	6.51788	112.463	99.8336	3.77332	2.21804	1.31538	1.87023	1.85259	45.5962	488.996	389.961	29.1145	24.0484	23.017	30.5569	10.6502	40.0303	93.8985	32.2928	21.0619	28.602	104.477	59.5884	114.517	13.7971	26.8352	60.5136	6.19762
AT1G06270	pentatricopeptide (PPR) repeat-containing protein; FUNCTIONS IN: molecular_function unknown; INVOLVED IN: biological_process unknown; LOCATED IN: cellular_component unknown; CONTAINS InterPro DOMAIN/s: Pentatricopeptide repeat (InterPro:IPR002885); BEST Arabidopsis thaliana protein match is: pentatricopeptide (PPR) repeat-containing protein (TAIR:AT1G09900.1); Has 5658 Blast hits to 2053 proteins…	function unknown	pentatricopeptide (PPR) repeat-containing protein | chr1:1918088-1919760 REVERSE	not assigned.no ontology.pentatricopeptide (PPR) repeat-containing protein	1520	0.802197	0.715819	0.888507	0.972968	0.100219	0.340508	0.283233	0.533198	0.412204	0.518824	0.350071	0.495389	0.313702	0.436569	0.302656	0.465807	0.159551	0.839538	0.550281	0.324115	0.455152	0.577678	0.497727	0.534995	0.510851	0.685372	0.726396	0.816225	1.09378	1.35408	0.631936	0.45507	0.365165	0.444054	0.817666	0.37117
AT1G06280	LOB DOMAIN-CONTAINING PROTEIN 2 (LBD2); INVOLVED IN: biological_process unknown; LOCATED IN: chloroplast; CONTAINS InterPro DOMAIN/s: Lateral organ boundaries, LOB (InterPro:IPR004883); BEST Arabidopsis thaliana protein match is: LBD7 (LOB DOMAIN-CONTAINING PROTEIN 7) (TAIR:AT1G72980.1); Has 527 Blast hits to 524 proteins in 19 species: Archae - 0; Bacteria - 0; Metazoa - 0; Fungi - 0; Plants - 5…	regulation	Symbols: LBD2 | LBD2 (LOB DOMAIN-CONTAINING PROTEIN 2) | chr1:1920307-1920949 REVERSE	0	643	0	0	0	0	0	0	0	0	0	0	0	0	0	0	0	0	0	0	0	0	0	0	0	0	0	0	0	0	0	0	0	0	0	0	0	0
AT1G06290	Encodes an acyl-CoA oxidase with specificity for medium chain fatty acids.	lipids	Symbols: ACX3, ATACX3 | ACX3 (ACYL-COA OXIDASE 3); acyl-CoA oxidase | chr1:1922352-1926278 FORWARD	lipid metabolism.lipid degradation.beta-oxidation.acyl CoA DH	2375	33.7767	23.0648	30.5173	20.991	25.5064	45.5246	34.7432	34.3761	30.3558	35.1579	39.0959	28.2174	23.8692	26.6132	21.6767	16.3964	18.6662	50.5066	30.2875	19.4526	43.1314	26.3052	27.7772	17.5227	29.5439	64.5979	27.0649	35.8795	61.1856	38.1742	33.0022	26.9239	22.5672	24.4001	36.5773	21.8329
AT1G06310	Encodes a putative acyl-CoA oxidase. However, no transcripts have been detected for this gene and no altered phenotypes have been detected in plants mutant for this gene. This suggests that ACX6 does not significantly contribute to seedling beta-oxidation of fatty acids or indole-3-butyric acid in vivo.	lipids	Symbols: ACX6 | ACX6 (ACYL-COA OXIDASE 6); FAD binding / acyl-CoA dehydrogenase/ acyl-CoA oxidase/ electron carrier/ oxidoreductase/ oxidoreductase, acting on the CH-CH group of donors | chr1:1926791-1930258 FORWARD	lipid metabolism.lipid degradation.beta-oxidation.acyl CoA DH	2070	20.8339	14.4749	21.6545	12.2609	16.8768	28.1289	21.907	22.214	17.7573	20.7294	24.0509	17.8729	14.3842	16.8568	13.8395	9.81233	10.8723	25.1682	17.3751	10.3397	27.2053	14.7618	14.7654	11.2077	16.0619	38.3065	15.4684	21.2928	33.7329	19.19	19.0021	15.2413	13.2897	14.4868	24.3684	14.0735
AT1G06320	unknown protein; FUNCTIONS IN: molecular_function unknown; INVOLVED IN: biological_process unknown; LOCATED IN: cellular_component unknown; EXPRESSED IN: flower; EXPRESSED DURING: petal differentiation and expansion stage; Has 15 Blast hits to 15 proteins in 5 species: Archae - 0; Bacteria - 2; Metazoa - 0; Fungi - 0; Plants - 11; Viruses - 0; Other Eukaryotes - 2 (source: NCBI BLink).	function unknown	unknown protein | chr1:1930523-1931449 FORWARD	not assigned.unknown	667	0	0	0	0	0	0	0	0	0	0	0	0	0	0	0	0	0	0	0	0	0	0	0	0	0	0	0	0	0	0	0	0	0	0	0	0
AT1G06330	copper-binding family protein; FUNCTIONS IN: copper ion binding, metal ion binding; INVOLVED IN: copper ion transport, metal ion transport; LOCATED IN: cellular_component unknown; CONTAINS InterPro DOMAIN/s: Heavy metal transport/detoxification protein (InterPro:IPR006121); BEST Arabidopsis thaliana protein match is: copper-binding family protein (TAIR:AT1G29100.1); Has 790 Blast hits to 758 prot…	function unknown	copper-binding family protein | chr1:1931671-1932266 REVERSE	0	480	0	0.174366	0.267962	0.298168	0.105787	0	0.099656	0	0.0870209	0.289931	0.0692849	0.627493	0	0.691234	0.609897	0.276573	0.202099	0	0.435639	0.342121	0	0	0	0	0.147063	0.751273	0.100011	0.136037	0.374448	1.71517	0.200113	2.00146	0.505906	0	1.07142	0
AT1G06340	agenet domain-containing protein; FUNCTIONS IN: RNA binding; INVOLVED IN: biological_process unknown; LOCATED IN: cellular_component unknown; CONTAINS InterPro DOMAIN/s: Tudor-like, plant (InterPro:IPR014002), Agenet (InterPro:IPR008395); BEST Arabidopsis thaliana protein match is: agenet domain-containing protein (TAIR:AT1G09320.1); Has 146 Blast hits to 120 proteins in 10 species: Archae - 0; B…	function unknown	agenet domain-containing protein | chr1:1933284-1934014 REVERSE	not assigned.no ontology.agenet domain-containing protein	731	0	0	0	0	0	0	0	0	0	0	0	0	0	0	0	0	0	0	0	0	0	0	0	0	0	0	0	0	0.0614689	0	0	0	0	0	0	0
AT1G06350	fatty acid desaturase family protein; FUNCTIONS IN: oxidoreductase activity; INVOLVED IN: lipid metabolic process; CONTAINS InterPro DOMAIN/s: Fatty acid desaturase, type 1, core (InterPro:IPR015876), Fatty acid desaturase, type 1 (InterPro:IPR005804); BEST Arabidopsis thaliana protein match is: fatty acid desaturase family protein (TAIR:AT1G06360.1); Has 2719 Blast hits to 2719 proteins in 596 s…	lipids	fatty acid desaturase family protein | chr1:1935293-1936819 REVERSE	lipid metabolism.FA desaturation.desaturase	1150	2.95767	2.7656	0.894762	0.995621	2.16356	1.35019	0.956698	0.890209	0	0	0	0	0.506773	0.288515	0.1091	0.230878	0.421771	0.67544	0.318206	0.0951989	0.922442	0.76354	0.230253	0.831911	5.76999	4.73847	2.0037	0.567809	0.0390728	0.089487	0.334102	0.568068	0.0904975	0.461154	0.037267	0.445991
AT1G06380	ribosomal protein-related; FUNCTIONS IN: RNA binding; INVOLVED IN: RNA processing; LOCATED IN: chloroplast, chloroplast envelope; EXPRESSED IN: 22 plant structures; EXPRESSED DURING: 13 growth stages; CONTAINS InterPro DOMAIN/s: Ribosomal protein L1 (InterPro:IPR002143); BEST Arabidopsis thaliana protein match is: 60S ribosomal protein-related (TAIR:AT2G42650.1); Has 757 Blast hits to 757 protein…	protein synthesis	ribosomal protein-related | chr1:1945124-1946076 FORWARD	protein.synthesis.ribosomal protein.eukaryotic.60S subunit.L1	953	0.336704	0.307382	0.472379	0.250298	3.30347	2.06377	2.66028	1.83514	0.35064	0.0486768	0.279175	0.0526752	0.222375	0.116052	0.131652	0.185736	0.0508957	0.232875	0.603404	0.114878	0.629158	0.322481	0.754164	0.75291	0.0740717	0.462484	0.453355	0.205555	0.565797	0.647912	0.503958	0.24194	0.327614	0.556482	0.539647	0.538184
AT1G06390	encodes a GSK3/shaggy-like protein kinase. Gene expression is induced by NaCl and ABA but not KCl, suggesting that this gene may be involved in response to osmotic stress. This protein can interact with the BZR1 protein involved in brassinosteroid-mediated signaling in a Y2H assay and promotes BZR1 phosphorylation in protoplasts.	regulation	Symbols: GSK1, ATGSK1, ATSK22, SK22, BIL2, ATSK2-3 | GSK1 (GSK3/SHAGGY-LIKE PROTEIN KINASE 1); glycogen synthase kinase 3/ kinase | chr1:1946788-1950755 FORWARD	protein.postranslational modification	1634	80.7892	67.6379	66.515	54.7432	58.0803	61.2598	48.6546	60.2768	55.2673	54.8775	57.9449	51.9199	70.198	71.7123	61.6317	69.6545	53.1937	62.1377	56.9797	58.3239	60.7716	48.1488	48.8467	50.616	60.9133	63.8536	62.4304	56.3465	84.3401	71.8922	69.66	64.8386	52.6942	48.1821	59.9841	53.9883
AT1G06400	small GTP-binding protein (ara-2)	regulation	Symbols: ARA2, ATRABA1A, ATRAB11E, ARA-2 | ARA-2; GTP binding | chr1:1950844-1952785 REVERSE	signalling.G-proteins	995	16.0601	13.753	14.2842	13.5209	12.1968	10.6115	8.89392	9.81727	15.0708	15.292	14.3723	10.0399	12.6195	12.2824	9.33103	10.5404	13.0643	17.0072	20.0175	11.443	10.8004	11.2517	12.0895	10.3843	13.5505	17.3963	15.6319	15.4878	12.464	12.4113	12.5015	8.84426	9.9714	9.9815	12.7063	9.58768
AT1G06410	Encodes an enzyme putatively involved in trehalose biosynthesis. Though the protein has both trehalose-6-phosphate synthase (TPS)-like and trehalose-6-phosphate phosphatase (TPP)-like domains, neither activity has been detected in enzymatic assays nor has the protein been able to complement yeast TPS or TPP mutants.	minor sugar metabolism	Symbols: ATTPS7, TPS7, ATTPSA | ATTPS7; alpha,alpha-trehalose-phosphate synthase (UDP-forming)/ transferase, transferring glycosyl groups / trehalose-phosphatase | chr1:1955413-1958756 FORWARD	minor CHO metabolism.trehalose.potential TPS/TPP	3053	27.7051	21.4791	19.485	21.9236	18.4449	24.2257	19.1308	36.7039	19.77	20.6038	18.453	30.0901	21.1368	24.7966	20.0272	34.4824	24.4504	31.076	24.7257	41.1666	22.706	21.4844	17.2471	32.9501	30.8674	37.8893	26.9352	42.2844	46.5085	30.6741	25.7833	42.0028	22.362	19.2815	25.4363	27.7024
AT1G06420	unknown protein; FUNCTIONS IN: molecular_function unknown; INVOLVED IN: biological_process unknown; LOCATED IN: cellular_component unknown; EXPRESSED IN: 14 plant structures; EXPRESSED DURING: 6 growth stages; Has 1024 Blast hits to 647 proteins in 104 species: Archae - 0; Bacteria - 29; Metazoa - 257; Fungi - 71; Plants - 30; Viruses - 0; Other Eukaryotes - 637 (source: NCBI BLink).	function unknown	unknown protein | chr1:1958987-1959652 FORWARD	not assigned.unknown	666	0	0	0	0	0	0	0	0	0	0	0	0	0	0	0	0	0	0	0	0	0	0	0	0	0	0	0	0	0	0	0	0	0	0	0.0643498	0
AT1G06430	encodes a FtsH protease that is localized to the chloroplast	protein degradation	Symbols: FTSH8 | FTSH8; ATP-dependent peptidase/ ATPase/ metallopeptidase/ zinc ion binding | chr1:1960058-1963011 REVERSE	protein.degradation.metalloprotease	2255	191.19	276.994	326.175	353.983	155.823	238.611	387.77	378.02	173.823	304.46	320.076	300.084	263.753	480.571	428.1	357.369	326.856	396.349	398.763	642.745	319.684	373.852	354.234	510.762	192.362	231.559	328.841	390.137	267.968	483.632	455.14	480.854	300.109	512.069	845.015	384.155
AT1G06440	ubiquitin thiolesterase; FUNCTIONS IN: ubiquitin thiolesterase activity; INVOLVED IN: ubiquitin-dependent protein catabolic process; LOCATED IN: mitochondrion, intracellular; EXPRESSED IN: shoot apex, root; CONTAINS InterPro DOMAIN/s: Peptidase C12, ubiquitin carboxyl-terminal hydrolase 1 (InterPro:IPR001578); BEST Arabidopsis thaliana protein match is: RPD1 (ROOT PRIMORDIUM DEFECTIVE 1); ubiquit…	protein degradation	ubiquitin thiolesterase | chr1:1963380-1965051 REVERSE	not assigned.unknown	1672	1.18986	1.45166	1.19237	0.998648	1.85253	1.95018	1.63073	3.90332	1.54889	1.8034	1.2531	1.83144	1.77448	2.05055	1.85095	2.06437	1.27641	1.26097	1.00051	1.80064	2.84125	0.814001	1.78729	2.4318	1.0977	1.05442	0.947473	0.859184	3.4399	3.35443	3.73417	2.66607	1.72209	2.27794	2.79391	2.05524
AT1G06450	CCR4-NOT transcription complex protein, putative; FUNCTIONS IN: ribonuclease activity, nucleic acid binding; INVOLVED IN: RNA modification; LOCATED IN: nucleus; EXPRESSED IN: 24 plant structures; EXPRESSED DURING: 14 growth stages; CONTAINS InterPro DOMAIN/s: Ribonuclease CAF1 (InterPro:IPR006941), Polynucleotidyl transferase, Ribonuclease H fold (InterPro:IPR012337); BEST Arabidopsis thaliana pr…	cellular process	CCR4-NOT transcription complex protein, putative | chr1:1965840-1967219 FORWARD	RNA.processing.ribonucleases	1380	0	0	0	0	0	0	0	0	0	0	0	0	0	0	0	0	0	0	0	0	0	0	0	0	0	0	0	0	0	0	0	0	0	0	0	0
AT1G06460	ACD32.1 encodes an alpha-crystallin domain containing protein with homology to small heat shock proteins.	heat shock/protein folding	Symbols: ACD32.1, ACD31.2 | ACD32.1 (ALPHA-CRYSTALLIN DOMAIN 32.1) | chr1:1967087-1969561 REVERSE	stress.abiotic.heat	1226	24.7072	23.3474	33.6243	34.7879	0.662676	9.0343	6.24273	3.27051	12.9467	46.0106	20.3175	18.835	30.0772	29.4987	20.9107	18.6247	19.9791	28.1033	15.3078	19.199	23.2491	19.4809	18.8211	18.1819	10.5367	12.8766	16.7588	21.3044	0.183253	0.755457	0.783477	1.25377	6.76271	7.55027	16.7443	5.27113
AT1G06470	phosphate translocator-related; LOCATED IN: membrane; EXPRESSED IN: 22 plant structures; EXPRESSED DURING: 13 growth stages; CONTAINS InterPro DOMAIN/s: Protein of unknown function DUF250 (InterPro:IPR004853); BEST Arabidopsis thaliana protein match is: phosphate translocator-related (TAIR:AT5G25400.1); Has 1538 Blast hits to 1535 proteins in 209 species: Archae - 2; Bacteria - 63; Metazoa - 491;…	transport	phosphate translocator-related | chr1:1969729-1973767 FORWARD	transport.metabolite transporters at the envelope membrane	1834	16.3414	10.2908	17.8135	12.3299	13.262	12.0786	14.5017	17.4438	9.81619	10.8511	9.22993	12.8373	14.213	10.8849	10.8088	16.0937	8.1721	10.8605	10.347	14.3863	12.5742	10.15	10.1271	10.4329	12.2013	16.6039	14.344	17.7309	12.2992	16.6093	12.5698	11.0004	6.22314	7.78115	8.78639	8.33375
[truncated: 21,430 more rows]
